# Supplementary material for: Cis‐Regulation of an m6A Eraser by an Insertion Variant Associated with Survival of Patients With Non‐Small Cell Lung Carcinoma
Source: Adv Sci (Weinh). 2024 Dec 16;12(5):2407652. doi: 10.1002/advs.202407652 (PMC11791940; doi:10.1002/advs.202407652)
Supplement: Supplementary file 2 — Supporting Information [file ADVS-12-2407652-s002.xlsx]

## Sheet: Supplementary Table 8
Table S8: The eQTL effect of 7273 SNPs on 30 m6A pathway genes
SNP.Id	Gencode.Id	Regulated Genes	Variant.Id	P Value	NES	Tissue
chr21_45152267_GTCTGCTGTGGGAGATTTGTTTCCCTAGAAGATTCACGGCTGTCGTTCTCTCCCC_G_b38	ENSG00000197381.15	ADARB1	chr21_45152267_GTCTGCTGTGGGAGATTTGTTTCCCTAGAAGATTCACGGCTGTCGTTCTCTCCCC_G_b38	3.1e-05	-0.64	Brain - Cerebellar Hemisphere
chr21_45152267_GTCTGCTGTGGGAGATTTGTTTCCCTAGAAGATTCACGGCTGTCGTTCTCTCCCC_G_b38	ENSG00000197381.15	ADARB1	chr21_45152267_GTCTGCTGTGGGAGATTTGTTTCCCTAGAAGATTCACGGCTGTCGTTCTCTCCCC_G_b38	2.5e-14	-0.91	Brain - Cerebellum
rs10000357	ENSG00000151247.12	EIF4E	chr4_99178785_G_C_b38	0.00021	0.07	Esophagus - Mucosa
rs10004322	ENSG00000145388.14	METTL14	chr4_118588460_C_G_b38	4e-05	-0.24	Brain - Frontal Cortex (BA9)
rs10004322	ENSG00000145388.14	METTL14	chr4_118588460_C_G_b38	7.5e-06	-0.12	Esophagus - Muscularis
rs10004975	ENSG00000151247.12	EIF4E	chr4_98895076_C_G_b38	1.1e-07	-0.066	Cells - Cultured fibroblasts
rs10004975	ENSG00000151247.12	EIF4E	chr4_98895076_C_G_b38	1.7e-05	0.14	Brain - Frontal Cortex (BA9)
rs10004975	ENSG00000151247.12	EIF4E	chr4_98895076_C_G_b38	2.8e-05	-0.091	Thyroid
rs10004975	ENSG00000151247.12	EIF4E	chr4_98895076_C_G_b38	5.2e-10	0.32	Brain - Cerebellar Hemisphere
rs10004975	ENSG00000151247.12	EIF4E	chr4_98895076_C_G_b38	6.5e-11	-0.13	Esophagus - Mucosa
rs10004975	ENSG00000151247.12	EIF4E	chr4_98895076_C_G_b38	9.1e-07	0.17	Brain - Cortex
rs10006545	ENSG00000151247.12	EIF4E	chr4_99356275_G_A_b38	6.8e-05	0.083	Skin - Not Sun Exposed (Suprapubic)
rs10006610	ENSG00000145388.14	METTL14	chr4_118955515_C_A_b38	0.00013	-0.2	Brain - Cerebellum
rs10009552	ENSG00000145388.14	METTL14	chr4_118868424_A_G_b38	1.8e-05	-0.36	Liver
rs10010610	ENSG00000151247.12	EIF4E	chr4_98868738_A_T_b38	3.7e-07	0.17	Brain - Cortex
rs10010610	ENSG00000151247.12	EIF4E	chr4_98868738_A_T_b38	1.8e-06	-0.058	Cells - Cultured fibroblasts
rs10010610	ENSG00000151247.12	EIF4E	chr4_98868738_A_T_b38	4.9e-10	0.31	Brain - Cerebellar Hemisphere
rs10010610	ENSG00000151247.12	EIF4E	chr4_98868738_A_T_b38	3.5e-06	0.21	Brain - Cerebellum
rs10010610	ENSG00000151247.12	EIF4E	chr4_98868738_A_T_b38	8.6e-10	-0.12	Esophagus - Mucosa
rs10014193	ENSG00000151247.12	EIF4E	chr4_98992581_G_T_b38	2.7e-09	0.12	Esophagus - Mucosa
rs10014193	ENSG00000151247.12	EIF4E	chr4_98992581_G_T_b38	0.00028	0.079	Thyroid
rs10014193	ENSG00000151247.12	EIF4E	chr4_98992581_G_T_b38	0.0002	0.047	Cells - Cultured fibroblasts
rs10014331	ENSG00000145388.14	METTL14	chr4_118851847_C_G_b38	0.00021	-0.086	Muscle - Skeletal
rs10014331	ENSG00000145388.14	METTL14	chr4_118851847_C_G_b38	6.3e-05	-0.082	Whole Blood
rs10014331	ENSG00000145388.14	METTL14	chr4_118851847_C_G_b38	3.5e-05	-0.15	Adipose - Visceral (Omentum)
rs10014908	ENSG00000145388.14	METTL14	chr4_118852310_G_C_b38	0.00028	0.12	Cells - Cultured fibroblasts
rs10016255	ENSG00000151247.12	EIF4E	chr4_98998633_C_T_b38	0.0003	0.078	Thyroid
rs10016255	ENSG00000151247.12	EIF4E	chr4_98998633_C_T_b38	9.5e-09	0.11	Esophagus - Mucosa
rs10016301	ENSG00000145388.14	METTL14	chr4_118164066_T_C_b38	0.00025	-0.11	Skin - Not Sun Exposed (Suprapubic)
rs10019751	ENSG00000145388.14	METTL14	chr4_118849760_T_C_b38	5e-09	0.18	Cells - Cultured fibroblasts
rs10020052	ENSG00000151247.12	EIF4E	chr4_99165174_C_G_b38	0.00021	0.07	Esophagus - Mucosa
rs10020473	ENSG00000145388.14	METTL14	chr4_118074240_C_T_b38	0.00015	0.17	Cells - Cultured fibroblasts
rs10021533	ENSG00000145388.14	METTL14	chr4_118604515_C_T_b38	7.3e-06	-0.12	Esophagus - Muscularis
rs10021533	ENSG00000145388.14	METTL14	chr4_118604515_C_T_b38	5.9e-05	-0.25	Brain - Frontal Cortex (BA9)
rs10022024	ENSG00000145388.14	METTL14	chr4_118589867_T_G_b38	7.5e-06	-0.12	Esophagus - Muscularis
rs10022024	ENSG00000145388.14	METTL14	chr4_118589867_T_G_b38	4e-05	-0.24	Brain - Frontal Cortex (BA9)
rs10023577	ENSG00000151247.12	EIF4E	chr4_98900471_G_A_b38	6.5e-11	-0.13	Esophagus - Mucosa
rs10023577	ENSG00000151247.12	EIF4E	chr4_98900471_G_A_b38	2.8e-05	-0.091	Thyroid
rs10023577	ENSG00000151247.12	EIF4E	chr4_98900471_G_A_b38	9.1e-07	0.17	Brain - Cortex
rs10023577	ENSG00000151247.12	EIF4E	chr4_98900471_G_A_b38	1.7e-05	0.14	Brain - Frontal Cortex (BA9)
rs10023577	ENSG00000151247.12	EIF4E	chr4_98900471_G_A_b38	5.2e-10	0.32	Brain - Cerebellar Hemisphere
rs10023577	ENSG00000151247.12	EIF4E	chr4_98900471_G_A_b38	1.2e-07	-0.066	Cells - Cultured fibroblasts
rs10026541	ENSG00000145388.14	METTL14	chr4_118083275_A_C_b38	0.00015	0.17	Cells - Cultured fibroblasts
rs10027013	ENSG00000145388.14	METTL14	chr4_118076439_C_T_b38	0.00015	0.17	Cells - Cultured fibroblasts
rs10031029	ENSG00000145388.14	METTL14	chr4_118598474_T_C_b38	7.5e-06	-0.12	Esophagus - Muscularis
rs10031029	ENSG00000145388.14	METTL14	chr4_118598474_T_C_b38	4e-05	-0.24	Brain - Frontal Cortex (BA9)
rs10031168	ENSG00000151247.12	EIF4E	chr4_99360736_T_C_b38	8.4e-05	0.082	Skin - Not Sun Exposed (Suprapubic)
rs10032035	ENSG00000151247.12	EIF4E	chr4_98864638_T_C_b38	0.00025	-0.048	Cells - Cultured fibroblasts
rs10032035	ENSG00000151247.12	EIF4E	chr4_98864638_T_C_b38	2.3e-06	0.26	Brain - Cerebellar Hemisphere
rs10032035	ENSG00000151247.12	EIF4E	chr4_98864638_T_C_b38	1.7e-05	-0.085	Esophagus - Mucosa
rs10032966	ENSG00000151247.12	EIF4E	chr4_98868828_C_T_b38	1.5e-10	-0.12	Esophagus - Mucosa
rs10032966	ENSG00000151247.12	EIF4E	chr4_98868828_C_T_b38	6e-07	-0.06	Cells - Cultured fibroblasts
rs10032966	ENSG00000151247.12	EIF4E	chr4_98868828_C_T_b38	1.6e-08	0.19	Brain - Cortex
rs10032966	ENSG00000151247.12	EIF4E	chr4_98868828_C_T_b38	0.00027	-0.078	Thyroid
rs10032966	ENSG00000151247.12	EIF4E	chr4_98868828_C_T_b38	3.7e-06	0.21	Brain - Cerebellum
rs10032966	ENSG00000151247.12	EIF4E	chr4_98868828_C_T_b38	1.8e-10	0.31	Brain - Cerebellar Hemisphere
rs10033412	ENSG00000145388.14	METTL14	chr4_118106510_A_G_b38	0.00037	0.15	Skin - Sun Exposed (Lower leg)
rs10033412	ENSG00000145388.14	METTL14	chr4_118106510_A_G_b38	0.0001	0.17	Cells - Cultured fibroblasts
rs10034453	ENSG00000145388.14	METTL14	chr4_119166653_T_C_b38	3.6e-05	-0.14	Nerve - Tibial
rs10035037	ENSG00000151247.12	EIF4E	chr4_98997510_A_C_b38	4.3e-09	0.12	Esophagus - Mucosa
rs10035293	ENSG00000047188.15	YTHDC2	chr5_113450553_A_G_b38	1.6e-07	0.37	Heart - Atrial Appendage
rs10035293	ENSG00000047188.15	YTHDC2	chr5_113450553_A_G_b38	1.3e-06	0.25	Artery - Aorta
rs10035293	ENSG00000047188.15	YTHDC2	chr5_113450553_A_G_b38	3.5e-07	0.17	Whole Blood
rs10035293	ENSG00000047188.15	YTHDC2	chr5_113450553_A_G_b38	2.2e-05	0.17	Adipose - Subcutaneous
rs10035293	ENSG00000047188.15	YTHDC2	chr5_113450553_A_G_b38	8.8e-07	0.25	Esophagus - Muscularis
rs10035293	ENSG00000047188.15	YTHDC2	chr5_113450553_A_G_b38	7.6e-12	0.4	Heart - Left Ventricle
rs10035293	ENSG00000047188.15	YTHDC2	chr5_113450553_A_G_b38	3.2e-17	0.45	Lung
rs10035293	ENSG00000047188.15	YTHDC2	chr5_113450553_A_G_b38	3.3e-06	0.28	Esophagus - Gastroesophageal Junction
rs10035293	ENSG00000047188.15	YTHDC2	chr5_113450553_A_G_b38	5.5e-08	0.3	Adipose - Visceral (Omentum)
rs10035293	ENSG00000047188.15	YTHDC2	chr5_113450553_A_G_b38	2e-05	0.3	Pancreas
rs10035293	ENSG00000047188.15	YTHDC2	chr5_113450553_A_G_b38	8.3e-06	0.41	Small Intestine - Terminal Ileum
rs10035297	ENSG00000047188.15	YTHDC2	chr5_113540841_A_G_b38	2.9e-10	0.46	Lung
rs10035297	ENSG00000047188.15	YTHDC2	chr5_113540841_A_G_b38	3.1e-09	0.33	Adipose - Subcutaneous
rs10035297	ENSG00000047188.15	YTHDC2	chr5_113540841_A_G_b38	2.1e-12	0.55	Heart - Left Ventricle
rs10035297	ENSG00000047188.15	YTHDC2	chr5_113540841_A_G_b38	2.3e-05	0.2	Artery - Tibial
rs10035297	ENSG00000047188.15	YTHDC2	chr5_113540841_A_G_b38	1.5e-05	0.3	Esophagus - Muscularis
rs10035297	ENSG00000047188.15	YTHDC2	chr5_113540841_A_G_b38	1.1e-05	0.33	Adipose - Visceral (Omentum)
rs10035297	ENSG00000047188.15	YTHDC2	chr5_113540841_A_G_b38	1.6e-05	0.25	Skin - Not Sun Exposed (Suprapubic)
rs10035297	ENSG00000047188.15	YTHDC2	chr5_113540841_A_G_b38	5.3e-05	0.28	Artery - Aorta
rs10035297	ENSG00000047188.15	YTHDC2	chr5_113540841_A_G_b38	2e-08	0.52	Heart - Atrial Appendage
rs10035297	ENSG00000047188.15	YTHDC2	chr5_113540841_A_G_b38	1.3e-08	0.43	Esophagus - Gastroesophageal Junction
rs10035363	ENSG00000113360.16	DROSHA	chr5_31539028_T_C_b38	8.6e-07	-0.29	Thyroid
rs10035435	ENSG00000113360.16	DROSHA	chr5_31539313_T_A_b38	8.6e-07	-0.29	Thyroid
rs10035440	ENSG00000113360.16	DROSHA	chr5_31539356_T_C_b38	8.6e-07	-0.29	Thyroid
rs10035549	ENSG00000047188.15	YTHDC2	chr5_113718842_C_T_b38	2.5e-06	-0.088	Whole Blood
rs10035549	ENSG00000047188.15	YTHDC2	chr5_113718842_C_T_b38	3.3e-05	-0.1	Skin - Not Sun Exposed (Suprapubic)
rs10035549	ENSG00000047188.15	YTHDC2	chr5_113718842_C_T_b38	6.6e-06	-0.12	Artery - Aorta
rs10035686	ENSG00000047188.15	YTHDC2	chr5_113347660_C_T_b38	4.3e-07	0.13	Esophagus - Muscularis
rs10035686	ENSG00000047188.15	YTHDC2	chr5_113347660_C_T_b38	1.6e-07	0.2	Pancreas
rs10035686	ENSG00000047188.15	YTHDC2	chr5_113347660_C_T_b38	4.8e-05	0.14	Brain - Cortex
rs10035686	ENSG00000047188.15	YTHDC2	chr5_113347660_C_T_b38	3.4e-09	0.17	Cells - Cultured fibroblasts
rs10035686	ENSG00000047188.15	YTHDC2	chr5_113347660_C_T_b38	7.9e-06	0.27	Ovary
rs10035686	ENSG00000047188.15	YTHDC2	chr5_113347660_C_T_b38	6.2e-15	0.32	Brain - Cerebellum
rs10035686	ENSG00000047188.15	YTHDC2	chr5_113347660_C_T_b38	5.9e-06	0.2	Pituitary
rs10035686	ENSG00000047188.15	YTHDC2	chr5_113347660_C_T_b38	1.5e-06	0.2	Brain - Cerebellar Hemisphere
rs10035686	ENSG00000047188.15	YTHDC2	chr5_113347660_C_T_b38	6.8e-05	0.13	Colon - Transverse
rs10035686	ENSG00000047188.15	YTHDC2	chr5_113347660_C_T_b38	1.5e-06	0.14	Lung
rs10035686	ENSG00000047188.15	YTHDC2	chr5_113347660_C_T_b38	5.2e-06	0.15	Heart - Left Ventricle
rs10035686	ENSG00000047188.15	YTHDC2	chr5_113347660_C_T_b38	2.4e-09	0.23	Heart - Atrial Appendage
rs10035686	ENSG00000047188.15	YTHDC2	chr5_113347660_C_T_b38	4.9e-09	0.11	Thyroid
rs10035686	ENSG00000047188.15	YTHDC2	chr5_113347660_C_T_b38	6.2e-05	0.072	Skin - Sun Exposed (Lower leg)
rs10036235	ENSG00000047188.15	YTHDC2	chr5_113665008_G_T_b38	5e-05	0.1	Thyroid
rs10036298	ENSG00000047188.15	YTHDC2	chr5_113529492_C_A_b38	7.1e-08	0.24	Small Intestine - Terminal Ileum
rs10036298	ENSG00000047188.15	YTHDC2	chr5_113529492_C_A_b38	7.6e-18	0.21	Adipose - Subcutaneous
rs10036298	ENSG00000047188.15	YTHDC2	chr5_113529492_C_A_b38	2.5e-19	0.24	Skin - Not Sun Exposed (Suprapubic)
rs10036298	ENSG00000047188.15	YTHDC2	chr5_113529492_C_A_b38	4.6e-18	0.24	Artery - Aorta
rs10036298	ENSG00000047188.15	YTHDC2	chr5_113529492_C_A_b38	8.5e-09	0.13	Nerve - Tibial
rs10036298	ENSG00000047188.15	YTHDC2	chr5_113529492_C_A_b38	6.1e-10	0.18	Breast - Mammary Tissue
rs10036298	ENSG00000047188.15	YTHDC2	chr5_113529492_C_A_b38	4.5e-10	0.28	Heart - Atrial Appendage
rs10036298	ENSG00000047188.15	YTHDC2	chr5_113529492_C_A_b38	1.1e-08	0.18	Stomach
rs10036298	ENSG00000047188.15	YTHDC2	chr5_113529492_C_A_b38	4e-11	0.21	Cells - Cultured fibroblasts
rs10036298	ENSG00000047188.15	YTHDC2	chr5_113529492_C_A_b38	1.4e-08	0.2	Colon - Transverse
rs10036298	ENSG00000047188.15	YTHDC2	chr5_113529492_C_A_b38	6.8e-24	0.31	Lung
rs10036298	ENSG00000047188.15	YTHDC2	chr5_113529492_C_A_b38	3.5e-17	0.31	Heart - Left Ventricle
rs10036298	ENSG00000047188.15	YTHDC2	chr5_113529492_C_A_b38	2e-07	0.16	Colon - Sigmoid
rs10036298	ENSG00000047188.15	YTHDC2	chr5_113529492_C_A_b38	3.2e-07	0.15	Esophagus - Mucosa
rs10036298	ENSG00000047188.15	YTHDC2	chr5_113529492_C_A_b38	3.6e-15	0.23	Esophagus - Muscularis
rs10036298	ENSG00000047188.15	YTHDC2	chr5_113529492_C_A_b38	5.3e-07	0.33	Minor Salivary Gland
rs10036298	ENSG00000047188.15	YTHDC2	chr5_113529492_C_A_b38	6.7e-06	0.2	Prostate
rs10036298	ENSG00000047188.15	YTHDC2	chr5_113529492_C_A_b38	6.8e-06	0.27	Brain - Hypothalamus
rs10036298	ENSG00000047188.15	YTHDC2	chr5_113529492_C_A_b38	1.4e-24	0.32	Adipose - Visceral (Omentum)
rs10036298	ENSG00000047188.15	YTHDC2	chr5_113529492_C_A_b38	2.3e-11	0.24	Esophagus - Gastroesophageal Junction
rs10036298	ENSG00000047188.15	YTHDC2	chr5_113529492_C_A_b38	2.6e-06	0.28	Adrenal Gland
rs10036298	ENSG00000047188.15	YTHDC2	chr5_113529492_C_A_b38	3.5e-19	0.18	Artery - Tibial
rs10036298	ENSG00000047188.15	YTHDC2	chr5_113529492_C_A_b38	1.2e-07	0.36	Uterus
rs10036298	ENSG00000047188.15	YTHDC2	chr5_113529492_C_A_b38	1.4e-08	0.27	Pancreas
rs10036298	ENSG00000047188.15	YTHDC2	chr5_113529492_C_A_b38	1.6e-06	0.1	Thyroid
rs10036298	ENSG00000047188.15	YTHDC2	chr5_113529492_C_A_b38	1.2e-36	0.24	Whole Blood
rs10036298	ENSG00000047188.15	YTHDC2	chr5_113529492_C_A_b38	1.1e-12	0.14	Skin - Sun Exposed (Lower leg)
rs10036581	ENSG00000047188.15	YTHDC2	chr5_113318943_C_T_b38	3.8e-07	0.17	Brain - Cortex
rs10036581	ENSG00000047188.15	YTHDC2	chr5_113318943_C_T_b38	3.8e-05	0.18	Small Intestine - Terminal Ileum
rs10036581	ENSG00000047188.15	YTHDC2	chr5_113318943_C_T_b38	7.5e-05	0.076	Artery - Tibial
rs10036581	ENSG00000047188.15	YTHDC2	chr5_113318943_C_T_b38	1.1e-19	0.26	Cells - Cultured fibroblasts
rs10036581	ENSG00000047188.15	YTHDC2	chr5_113318943_C_T_b38	4.1e-06	0.27	Minor Salivary Gland
rs10036581	ENSG00000047188.15	YTHDC2	chr5_113318943_C_T_b38	5.2e-07	0.22	Pituitary
rs10036581	ENSG00000047188.15	YTHDC2	chr5_113318943_C_T_b38	2.5e-05	0.086	Nerve - Tibial
rs10036581	ENSG00000047188.15	YTHDC2	chr5_113318943_C_T_b38	4.1e-07	0.3	Ovary
rs10036581	ENSG00000047188.15	YTHDC2	chr5_113318943_C_T_b38	5.4e-08	0.18	Heart - Left Ventricle
rs10036581	ENSG00000047188.15	YTHDC2	chr5_113318943_C_T_b38	3.2e-17	0.35	Brain - Cerebellum
rs10036581	ENSG00000047188.15	YTHDC2	chr5_113318943_C_T_b38	9.7e-07	0.2	Brain - Cerebellar Hemisphere
rs10036581	ENSG00000047188.15	YTHDC2	chr5_113318943_C_T_b38	3.6e-05	0.13	Esophagus - Gastroesophageal Junction
rs10036581	ENSG00000047188.15	YTHDC2	chr5_113318943_C_T_b38	1.9e-08	0.17	Stomach
rs10036581	ENSG00000047188.15	YTHDC2	chr5_113318943_C_T_b38	1.5e-05	0.17	Prostate
rs10036581	ENSG00000047188.15	YTHDC2	chr5_113318943_C_T_b38	2.9e-09	0.17	Lung
rs10036581	ENSG00000047188.15	YTHDC2	chr5_113318943_C_T_b38	4e-10	0.15	Skin - Not Sun Exposed (Suprapubic)
rs10036581	ENSG00000047188.15	YTHDC2	chr5_113318943_C_T_b38	1e-06	0.19	Heart - Atrial Appendage
rs10036581	ENSG00000047188.15	YTHDC2	chr5_113318943_C_T_b38	2.8e-06	0.19	Pancreas
rs10036581	ENSG00000047188.15	YTHDC2	chr5_113318943_C_T_b38	7.8e-06	0.19	Brain - Nucleus accumbens (basal ganglia)
rs10036581	ENSG00000047188.15	YTHDC2	chr5_113318943_C_T_b38	1.7e-05	0.12	Breast - Mammary Tissue
rs10036581	ENSG00000047188.15	YTHDC2	chr5_113318943_C_T_b38	1.3e-10	0.17	Testis
rs10036581	ENSG00000047188.15	YTHDC2	chr5_113318943_C_T_b38	1.3e-11	0.13	Thyroid
rs10036581	ENSG00000047188.15	YTHDC2	chr5_113318943_C_T_b38	7.2e-07	0.13	Esophagus - Mucosa
rs10036581	ENSG00000047188.15	YTHDC2	chr5_113318943_C_T_b38	9.7e-14	0.19	Esophagus - Muscularis
rs10036581	ENSG00000047188.15	YTHDC2	chr5_113318943_C_T_b38	1.4e-11	0.12	Skin - Sun Exposed (Lower leg)
rs10036581	ENSG00000047188.15	YTHDC2	chr5_113318943_C_T_b38	7.3e-12	0.2	Adipose - Visceral (Omentum)
rs10036581	ENSG00000047188.15	YTHDC2	chr5_113318943_C_T_b38	2.6e-05	0.14	Colon - Transverse
rs10036581	ENSG00000047188.15	YTHDC2	chr5_113318943_C_T_b38	1.1e-08	0.16	Colon - Sigmoid
rs10036581	ENSG00000047188.15	YTHDC2	chr5_113318943_C_T_b38	2.8e-10	0.12	Whole Blood
rs10037429	ENSG00000047188.15	YTHDC2	chr5_113525718_G_A_b38	0.00012	-0.12	Thyroid
rs10037747	ENSG00000047188.15	YTHDC2	chr5_113666885_G_C_b38	5e-05	0.1	Thyroid
rs10038017	ENSG00000047188.15	YTHDC2	chr5_113313304_A_G_b38	6e-08	0.38	Lung
rs10038504	ENSG00000047188.15	YTHDC2	chr5_113427012_G_A_b38	6.5e-18	0.46	Lung
rs10038504	ENSG00000047188.15	YTHDC2	chr5_113427012_G_A_b38	1.1e-07	0.18	Whole Blood
rs10038504	ENSG00000047188.15	YTHDC2	chr5_113427012_G_A_b38	3.3e-06	0.28	Esophagus - Gastroesophageal Junction
rs10038504	ENSG00000047188.15	YTHDC2	chr5_113427012_G_A_b38	2.6e-06	0.24	Artery - Aorta
rs10038504	ENSG00000047188.15	YTHDC2	chr5_113427012_G_A_b38	2.5e-08	0.39	Heart - Atrial Appendage
rs10038504	ENSG00000047188.15	YTHDC2	chr5_113427012_G_A_b38	8.3e-06	0.41	Small Intestine - Terminal Ileum
rs10038504	ENSG00000047188.15	YTHDC2	chr5_113427012_G_A_b38	2e-08	0.31	Adipose - Visceral (Omentum)
rs10038504	ENSG00000047188.15	YTHDC2	chr5_113427012_G_A_b38	2e-05	0.3	Pancreas
rs10038504	ENSG00000047188.15	YTHDC2	chr5_113427012_G_A_b38	5.3e-07	0.26	Esophagus - Muscularis
rs10038504	ENSG00000047188.15	YTHDC2	chr5_113427012_G_A_b38	2.9e-05	0.17	Adipose - Subcutaneous
rs10038504	ENSG00000047188.15	YTHDC2	chr5_113427012_G_A_b38	1.8e-11	0.39	Heart - Left Ventricle
rs10038521	ENSG00000047188.15	YTHDC2	chr5_113357971_T_A_b38	6.6e-08	0.25	Brain - Cerebellum
rs10038632	ENSG00000047188.15	YTHDC2	chr5_113573231_C_T_b38	1.3e-07	0.27	Pancreas
rs10038632	ENSG00000047188.15	YTHDC2	chr5_113573231_C_T_b38	4.2e-07	0.16	Stomach
rs10038632	ENSG00000047188.15	YTHDC2	chr5_113573231_C_T_b38	2.3e-19	0.26	Artery - Aorta
rs10038632	ENSG00000047188.15	YTHDC2	chr5_113573231_C_T_b38	4.5e-09	0.19	Colon - Sigmoid
rs10038632	ENSG00000047188.15	YTHDC2	chr5_113573231_C_T_b38	2.1e-09	0.18	Breast - Mammary Tissue
rs10038632	ENSG00000047188.15	YTHDC2	chr5_113573231_C_T_b38	7.8e-17	0.28	Lung
rs10038632	ENSG00000047188.15	YTHDC2	chr5_113573231_C_T_b38	2e-20	0.2	Artery - Tibial
rs10038632	ENSG00000047188.15	YTHDC2	chr5_113573231_C_T_b38	7.1e-06	0.1	Thyroid
rs10038632	ENSG00000047188.15	YTHDC2	chr5_113573231_C_T_b38	2.4e-12	0.28	Heart - Left Ventricle
rs10038632	ENSG00000047188.15	YTHDC2	chr5_113573231_C_T_b38	2e-08	0.4	Uterus
rs10038632	ENSG00000047188.15	YTHDC2	chr5_113573231_C_T_b38	1.5e-08	0.21	Colon - Transverse
rs10038632	ENSG00000047188.15	YTHDC2	chr5_113573231_C_T_b38	3.9e-17	0.21	Adipose - Subcutaneous
rs10038632	ENSG00000047188.15	YTHDC2	chr5_113573231_C_T_b38	8.7e-08	0.24	Small Intestine - Terminal Ileum
rs10038632	ENSG00000047188.15	YTHDC2	chr5_113573231_C_T_b38	1.7e-08	0.17	Esophagus - Mucosa
rs10038632	ENSG00000047188.15	YTHDC2	chr5_113573231_C_T_b38	9.6e-30	0.23	Whole Blood
rs10038632	ENSG00000047188.15	YTHDC2	chr5_113573231_C_T_b38	1.1e-12	0.21	Esophagus - Muscularis
rs10038632	ENSG00000047188.15	YTHDC2	chr5_113573231_C_T_b38	3.1e-12	0.14	Skin - Sun Exposed (Lower leg)
rs10038632	ENSG00000047188.15	YTHDC2	chr5_113573231_C_T_b38	1.1e-05	0.13	Testis
rs10038632	ENSG00000047188.15	YTHDC2	chr5_113573231_C_T_b38	8.3e-11	0.21	Cells - Cultured fibroblasts
rs10038632	ENSG00000047188.15	YTHDC2	chr5_113573231_C_T_b38	1.3e-07	0.36	Minor Salivary Gland
rs10038632	ENSG00000047188.15	YTHDC2	chr5_113573231_C_T_b38	8.2e-22	0.31	Adipose - Visceral (Omentum)
rs10038632	ENSG00000047188.15	YTHDC2	chr5_113573231_C_T_b38	6.6e-08	0.25	Heart - Atrial Appendage
rs10038632	ENSG00000047188.15	YTHDC2	chr5_113573231_C_T_b38	1.6e-08	0.13	Nerve - Tibial
rs10038632	ENSG00000047188.15	YTHDC2	chr5_113573231_C_T_b38	1.4e-05	0.21	Prostate
rs10038632	ENSG00000047188.15	YTHDC2	chr5_113573231_C_T_b38	6.3e-10	0.23	Esophagus - Gastroesophageal Junction
rs10038632	ENSG00000047188.15	YTHDC2	chr5_113573231_C_T_b38	1.3e-05	0.27	Adrenal Gland
rs10038632	ENSG00000047188.15	YTHDC2	chr5_113573231_C_T_b38	2e-05	0.27	Brain - Hypothalamus
rs10038632	ENSG00000047188.15	YTHDC2	chr5_113573231_C_T_b38	4.5e-19	0.25	Skin - Not Sun Exposed (Suprapubic)
rs10039853	ENSG00000047188.15	YTHDC2	chr5_113549726_C_T_b38	4.7e-08	0.16	Esophagus - Mucosa
rs10039853	ENSG00000047188.15	YTHDC2	chr5_113549726_C_T_b38	3e-05	0.26	Adrenal Gland
rs10039853	ENSG00000047188.15	YTHDC2	chr5_113549726_C_T_b38	4e-05	0.091	Thyroid
rs10039853	ENSG00000047188.15	YTHDC2	chr5_113549726_C_T_b38	3e-07	0.23	Small Intestine - Terminal Ileum
rs10039853	ENSG00000047188.15	YTHDC2	chr5_113549726_C_T_b38	4.7e-07	0.23	Heart - Atrial Appendage
rs10039853	ENSG00000047188.15	YTHDC2	chr5_113549726_C_T_b38	4.9e-05	0.12	Testis
rs10039853	ENSG00000047188.15	YTHDC2	chr5_113549726_C_T_b38	2.2e-09	0.18	Breast - Mammary Tissue
rs10039853	ENSG00000047188.15	YTHDC2	chr5_113549726_C_T_b38	6.3e-08	0.2	Colon - Transverse
rs10039853	ENSG00000047188.15	YTHDC2	chr5_113549726_C_T_b38	4.9e-16	0.27	Lung
rs10039853	ENSG00000047188.15	YTHDC2	chr5_113549726_C_T_b38	2.3e-11	0.26	Heart - Left Ventricle
rs10039853	ENSG00000047188.15	YTHDC2	chr5_113549726_C_T_b38	1.3e-19	0.26	Artery - Aorta
rs10039853	ENSG00000047188.15	YTHDC2	chr5_113549726_C_T_b38	4.4e-08	0.18	Colon - Sigmoid
rs10039853	ENSG00000047188.15	YTHDC2	chr5_113549726_C_T_b38	3.7e-10	0.2	Cells - Cultured fibroblasts
rs10039853	ENSG00000047188.15	YTHDC2	chr5_113549726_C_T_b38	4.7e-21	0.2	Artery - Tibial
rs10039853	ENSG00000047188.15	YTHDC2	chr5_113549726_C_T_b38	6e-07	0.35	Minor Salivary Gland
rs10039853	ENSG00000047188.15	YTHDC2	chr5_113549726_C_T_b38	3.4e-05	0.26	Brain - Hypothalamus
rs10039853	ENSG00000047188.15	YTHDC2	chr5_113549726_C_T_b38	7.6e-19	0.24	Skin - Not Sun Exposed (Suprapubic)
rs10039853	ENSG00000047188.15	YTHDC2	chr5_113549726_C_T_b38	1.1e-20	0.3	Adipose - Visceral (Omentum)
rs10039853	ENSG00000047188.15	YTHDC2	chr5_113549726_C_T_b38	1.9e-08	0.13	Nerve - Tibial
rs10039853	ENSG00000047188.15	YTHDC2	chr5_113549726_C_T_b38	1.5e-05	0.21	Prostate
rs10039853	ENSG00000047188.15	YTHDC2	chr5_113549726_C_T_b38	1.4e-06	0.24	Pancreas
rs10039853	ENSG00000047188.15	YTHDC2	chr5_113549726_C_T_b38	2.8e-15	0.2	Adipose - Subcutaneous
rs10039853	ENSG00000047188.15	YTHDC2	chr5_113549726_C_T_b38	1.3e-28	0.22	Whole Blood
rs10039853	ENSG00000047188.15	YTHDC2	chr5_113549726_C_T_b38	2.8e-08	0.39	Uterus
rs10039853	ENSG00000047188.15	YTHDC2	chr5_113549726_C_T_b38	1.1e-10	0.24	Esophagus - Gastroesophageal Junction
rs10039853	ENSG00000047188.15	YTHDC2	chr5_113549726_C_T_b38	2.1e-11	0.14	Skin - Sun Exposed (Lower leg)
rs10039853	ENSG00000047188.15	YTHDC2	chr5_113549726_C_T_b38	2.1e-13	0.22	Esophagus - Muscularis
rs10039853	ENSG00000047188.15	YTHDC2	chr5_113549726_C_T_b38	7.4e-07	0.16	Stomach
rs10040203	ENSG00000047188.15	YTHDC2	chr5_113534538_C_G_b38	2.4e-12	0.14	Skin - Sun Exposed (Lower leg)
rs10040203	ENSG00000047188.15	YTHDC2	chr5_113534538_C_G_b38	8e-06	0.096	Thyroid
rs10040203	ENSG00000047188.15	YTHDC2	chr5_113534538_C_G_b38	2.1e-08	0.24	Heart - Atrial Appendage
rs10040203	ENSG00000047188.15	YTHDC2	chr5_113534538_C_G_b38	6.7e-11	0.2	Cells - Cultured fibroblasts
rs10040203	ENSG00000047188.15	YTHDC2	chr5_113534538_C_G_b38	2.4e-07	0.35	Uterus
rs10040203	ENSG00000047188.15	YTHDC2	chr5_113534538_C_G_b38	1.7e-07	0.24	Pancreas
rs10040203	ENSG00000047188.15	YTHDC2	chr5_113534538_C_G_b38	4.6e-35	0.23	Whole Blood
rs10040203	ENSG00000047188.15	YTHDC2	chr5_113534538_C_G_b38	1.5e-15	0.29	Heart - Left Ventricle
rs10040203	ENSG00000047188.15	YTHDC2	chr5_113534538_C_G_b38	2.3e-07	0.23	Small Intestine - Terminal Ileum
rs10040203	ENSG00000047188.15	YTHDC2	chr5_113534538_C_G_b38	5.5e-08	0.19	Colon - Transverse
rs10040203	ENSG00000047188.15	YTHDC2	chr5_113534538_C_G_b38	5.9e-18	0.23	Skin - Not Sun Exposed (Suprapubic)
rs10040203	ENSG00000047188.15	YTHDC2	chr5_113534538_C_G_b38	1.1e-08	0.13	Nerve - Tibial
rs10040203	ENSG00000047188.15	YTHDC2	chr5_113534538_C_G_b38	2.7e-09	0.17	Breast - Mammary Tissue
rs10040203	ENSG00000047188.15	YTHDC2	chr5_113534538_C_G_b38	3.4e-06	0.31	Minor Salivary Gland
rs10040203	ENSG00000047188.15	YTHDC2	chr5_113534538_C_G_b38	1.6e-08	0.18	Stomach
rs10040203	ENSG00000047188.15	YTHDC2	chr5_113534538_C_G_b38	6.1e-06	0.14	Colon - Sigmoid
rs10040203	ENSG00000047188.15	YTHDC2	chr5_113534538_C_G_b38	6.2e-19	0.18	Artery - Tibial
rs10040203	ENSG00000047188.15	YTHDC2	chr5_113534538_C_G_b38	2.5e-15	0.23	Esophagus - Muscularis
rs10040203	ENSG00000047188.15	YTHDC2	chr5_113534538_C_G_b38	5.1e-17	0.2	Adipose - Subcutaneous
rs10040203	ENSG00000047188.15	YTHDC2	chr5_113534538_C_G_b38	7.6e-18	0.23	Artery - Aorta
rs10040203	ENSG00000047188.15	YTHDC2	chr5_113534538_C_G_b38	2.6e-05	0.25	Adrenal Gland
rs10040203	ENSG00000047188.15	YTHDC2	chr5_113534538_C_G_b38	1.2e-05	0.27	Brain - Hypothalamus
rs10040203	ENSG00000047188.15	YTHDC2	chr5_113534538_C_G_b38	1.2e-06	0.14	Esophagus - Mucosa
rs10040203	ENSG00000047188.15	YTHDC2	chr5_113534538_C_G_b38	8.1e-23	0.31	Adipose - Visceral (Omentum)
rs10040203	ENSG00000047188.15	YTHDC2	chr5_113534538_C_G_b38	3.1e-11	0.23	Esophagus - Gastroesophageal Junction
rs10040203	ENSG00000047188.15	YTHDC2	chr5_113534538_C_G_b38	9.2e-06	0.2	Prostate
rs10040203	ENSG00000047188.15	YTHDC2	chr5_113534538_C_G_b38	2.6e-23	0.31	Lung
rs10040430	ENSG00000047188.15	YTHDC2	chr5_113492363_A_G_b38	7.3e-24	0.31	Lung
rs10040430	ENSG00000047188.15	YTHDC2	chr5_113492363_A_G_b38	4.7e-14	0.21	Esophagus - Muscularis
rs10040430	ENSG00000047188.15	YTHDC2	chr5_113492363_A_G_b38	3.3e-08	0.26	Pancreas
rs10040430	ENSG00000047188.15	YTHDC2	chr5_113492363_A_G_b38	1.3e-36	0.24	Whole Blood
rs10040430	ENSG00000047188.15	YTHDC2	chr5_113492363_A_G_b38	6.5e-08	0.16	Breast - Mammary Tissue
rs10040430	ENSG00000047188.15	YTHDC2	chr5_113492363_A_G_b38	5.4e-07	0.33	Uterus
rs10040430	ENSG00000047188.15	YTHDC2	chr5_113492363_A_G_b38	4.8e-08	0.19	Colon - Transverse
rs10040430	ENSG00000047188.15	YTHDC2	chr5_113492363_A_G_b38	9.1e-06	0.094	Thyroid
rs10040430	ENSG00000047188.15	YTHDC2	chr5_113492363_A_G_b38	3.6e-06	0.28	Brain - Hypothalamus
rs10040430	ENSG00000047188.15	YTHDC2	chr5_113492363_A_G_b38	1.1e-17	0.2	Adipose - Subcutaneous
rs10040430	ENSG00000047188.15	YTHDC2	chr5_113492363_A_G_b38	1.2e-07	0.12	Nerve - Tibial
rs10040430	ENSG00000047188.15	YTHDC2	chr5_113492363_A_G_b38	7.7e-08	0.24	Small Intestine - Terminal Ileum
rs10040430	ENSG00000047188.15	YTHDC2	chr5_113492363_A_G_b38	2.3e-05	0.19	Prostate
rs10040430	ENSG00000047188.15	YTHDC2	chr5_113492363_A_G_b38	2.1e-16	0.3	Heart - Left Ventricle
rs10040430	ENSG00000047188.15	YTHDC2	chr5_113492363_A_G_b38	1.3e-06	0.32	Minor Salivary Gland
rs10040430	ENSG00000047188.15	YTHDC2	chr5_113492363_A_G_b38	6.2e-19	0.24	Artery - Aorta
rs10040430	ENSG00000047188.15	YTHDC2	chr5_113492363_A_G_b38	1.1e-18	0.23	Skin - Not Sun Exposed (Suprapubic)
rs10040430	ENSG00000047188.15	YTHDC2	chr5_113492363_A_G_b38	8.1e-08	0.17	Stomach
rs10040430	ENSG00000047188.15	YTHDC2	chr5_113492363_A_G_b38	5e-12	0.14	Skin - Sun Exposed (Lower leg)
rs10040430	ENSG00000047188.15	YTHDC2	chr5_113492363_A_G_b38	5e-07	0.14	Esophagus - Mucosa
rs10040430	ENSG00000047188.15	YTHDC2	chr5_113492363_A_G_b38	6.5e-20	0.19	Artery - Tibial
rs10040430	ENSG00000047188.15	YTHDC2	chr5_113492363_A_G_b38	2.1e-24	0.32	Adipose - Visceral (Omentum)
rs10040430	ENSG00000047188.15	YTHDC2	chr5_113492363_A_G_b38	1.3e-10	0.2	Cells - Cultured fibroblasts
rs10040430	ENSG00000047188.15	YTHDC2	chr5_113492363_A_G_b38	6.1e-08	0.17	Colon - Sigmoid
rs10040430	ENSG00000047188.15	YTHDC2	chr5_113492363_A_G_b38	9e-11	0.23	Esophagus - Gastroesophageal Junction
rs10040430	ENSG00000047188.15	YTHDC2	chr5_113492363_A_G_b38	3.5e-06	0.27	Adrenal Gland
rs10040430	ENSG00000047188.15	YTHDC2	chr5_113492363_A_G_b38	7.8e-10	0.27	Heart - Atrial Appendage
rs10040440	ENSG00000113360.16	DROSHA	chr5_31548825_T_C_b38	5.3e-07	-0.29	Thyroid
rs10040516	ENSG00000047188.15	YTHDC2	chr5_113610504_C_T_b38	3.4e-05	0.12	Testis
rs10040516	ENSG00000047188.15	YTHDC2	chr5_113610504_C_T_b38	4.1e-08	0.17	Stomach
rs10040516	ENSG00000047188.15	YTHDC2	chr5_113610504_C_T_b38	1.3e-15	0.28	Heart - Left Ventricle
rs10040516	ENSG00000047188.15	YTHDC2	chr5_113610504_C_T_b38	5.9e-09	0.26	Pancreas
rs10040516	ENSG00000047188.15	YTHDC2	chr5_113610504_C_T_b38	9e-17	0.23	Esophagus - Muscularis
rs10040516	ENSG00000047188.15	YTHDC2	chr5_113610504_C_T_b38	8.8e-13	0.14	Skin - Sun Exposed (Lower leg)
rs10040516	ENSG00000047188.15	YTHDC2	chr5_113610504_C_T_b38	8.9e-08	0.15	Esophagus - Mucosa
rs10040516	ENSG00000047188.15	YTHDC2	chr5_113610504_C_T_b38	1.1e-18	0.21	Adipose - Subcutaneous
rs10040516	ENSG00000047188.15	YTHDC2	chr5_113610504_C_T_b38	4.9e-13	0.22	Cells - Cultured fibroblasts
rs10040516	ENSG00000047188.15	YTHDC2	chr5_113610504_C_T_b38	3.8e-10	0.14	Nerve - Tibial
rs10040516	ENSG00000047188.15	YTHDC2	chr5_113610504_C_T_b38	8.1e-10	0.21	Esophagus - Gastroesophageal Junction
rs10040516	ENSG00000047188.15	YTHDC2	chr5_113610504_C_T_b38	1.1e-05	0.25	Brain - Hypothalamus
rs10040516	ENSG00000047188.15	YTHDC2	chr5_113610504_C_T_b38	1.5e-19	0.18	Artery - Tibial
rs10040516	ENSG00000047188.15	YTHDC2	chr5_113610504_C_T_b38	3.6e-08	0.35	Minor Salivary Gland
rs10040516	ENSG00000047188.15	YTHDC2	chr5_113610504_C_T_b38	4.1e-06	0.35	Vagina
rs10040516	ENSG00000047188.15	YTHDC2	chr5_113610504_C_T_b38	4.8e-37	0.24	Whole Blood
rs10040516	ENSG00000047188.15	YTHDC2	chr5_113610504_C_T_b38	3e-24	0.31	Lung
rs10040516	ENSG00000047188.15	YTHDC2	chr5_113610504_C_T_b38	1.2e-05	0.2	Prostate
rs10040516	ENSG00000047188.15	YTHDC2	chr5_113610504_C_T_b38	7.2e-08	0.16	Breast - Mammary Tissue
rs10040516	ENSG00000047188.15	YTHDC2	chr5_113610504_C_T_b38	8.3e-12	0.29	Heart - Atrial Appendage
rs10040516	ENSG00000047188.15	YTHDC2	chr5_113610504_C_T_b38	4.1e-09	0.18	Colon - Sigmoid
rs10040516	ENSG00000047188.15	YTHDC2	chr5_113610504_C_T_b38	3.8e-07	0.1	Thyroid
rs10040516	ENSG00000047188.15	YTHDC2	chr5_113610504_C_T_b38	6.7e-08	0.34	Uterus
rs10040516	ENSG00000047188.15	YTHDC2	chr5_113610504_C_T_b38	1.2e-18	0.23	Skin - Not Sun Exposed (Suprapubic)
rs10040516	ENSG00000047188.15	YTHDC2	chr5_113610504_C_T_b38	1.2e-17	0.23	Artery - Aorta
rs10040516	ENSG00000047188.15	YTHDC2	chr5_113610504_C_T_b38	1.3e-07	0.23	Small Intestine - Terminal Ileum
rs10040516	ENSG00000047188.15	YTHDC2	chr5_113610504_C_T_b38	7.7e-25	0.31	Adipose - Visceral (Omentum)
rs10040516	ENSG00000047188.15	YTHDC2	chr5_113610504_C_T_b38	4.1e-07	0.3	Adrenal Gland
rs10040516	ENSG00000047188.15	YTHDC2	chr5_113610504_C_T_b38	2.2e-07	0.18	Colon - Transverse
rs10040533	ENSG00000047188.15	YTHDC2	chr5_113374740_C_T_b38	5.6e-11	0.48	Lung
rs10040616	ENSG00000047188.15	YTHDC2	chr5_113375050_C_T_b38	4.2e-05	0.14	Esophagus - Muscularis
rs10040616	ENSG00000047188.15	YTHDC2	chr5_113375050_C_T_b38	1.4e-08	0.21	Lung
rs10040616	ENSG00000047188.15	YTHDC2	chr5_113375050_C_T_b38	8e-06	0.18	Esophagus - Gastroesophageal Junction
rs10040616	ENSG00000047188.15	YTHDC2	chr5_113375050_C_T_b38	1.9e-08	0.28	Pancreas
rs10040616	ENSG00000047188.15	YTHDC2	chr5_113375050_C_T_b38	7.2e-05	0.094	Thyroid
rs10041313	ENSG00000113360.16	DROSHA	chr5_31559182_C_T_b38	1.2e-06	-0.28	Thyroid
rs10041899	ENSG00000047188.15	YTHDC2	chr5_113389045_A_T_b38	2.8e-07	0.21	Brain - Cerebellar Hemisphere
rs10041899	ENSG00000047188.15	YTHDC2	chr5_113389045_A_T_b38	1.3e-13	0.3	Brain - Cerebellum
rs10041899	ENSG00000047188.15	YTHDC2	chr5_113389045_A_T_b38	4.7e-10	0.11	Thyroid
rs10041899	ENSG00000047188.15	YTHDC2	chr5_113389045_A_T_b38	1.3e-05	0.26	Ovary
rs10041899	ENSG00000047188.15	YTHDC2	chr5_113389045_A_T_b38	1.8e-09	0.17	Cells - Cultured fibroblasts
rs10041899	ENSG00000047188.15	YTHDC2	chr5_113389045_A_T_b38	8.8e-05	0.07	Skin - Sun Exposed (Lower leg)
rs10041899	ENSG00000047188.15	YTHDC2	chr5_113389045_A_T_b38	4e-06	0.18	Pancreas
rs10041899	ENSG00000047188.15	YTHDC2	chr5_113389045_A_T_b38	4.8e-05	0.14	Brain - Cortex
rs10041899	ENSG00000047188.15	YTHDC2	chr5_113389045_A_T_b38	4.9e-06	0.15	Heart - Left Ventricle
rs10041899	ENSG00000047188.15	YTHDC2	chr5_113389045_A_T_b38	1.5e-05	0.14	Colon - Transverse
rs10041899	ENSG00000047188.15	YTHDC2	chr5_113389045_A_T_b38	6.4e-07	0.13	Esophagus - Muscularis
rs10041899	ENSG00000047188.15	YTHDC2	chr5_113389045_A_T_b38	8.5e-05	0.13	Esophagus - Gastroesophageal Junction
rs10041899	ENSG00000047188.15	YTHDC2	chr5_113389045_A_T_b38	3.5e-09	0.22	Heart - Atrial Appendage
rs10041899	ENSG00000047188.15	YTHDC2	chr5_113389045_A_T_b38	1.1e-06	0.22	Pituitary
rs10041899	ENSG00000047188.15	YTHDC2	chr5_113389045_A_T_b38	1.6e-06	0.14	Lung
rs10042141	ENSG00000047188.15	YTHDC2	chr5_113573470_T_C_b38	2.9e-10	0.49	Heart - Left Ventricle
rs10042141	ENSG00000047188.15	YTHDC2	chr5_113573470_T_C_b38	7.6e-09	0.4	Lung
rs10042141	ENSG00000047188.15	YTHDC2	chr5_113573470_T_C_b38	4.5e-07	0.26	Adipose - Subcutaneous
rs10042141	ENSG00000047188.15	YTHDC2	chr5_113573470_T_C_b38	4.6e-05	0.46	Small Intestine - Terminal Ileum
rs10042141	ENSG00000047188.15	YTHDC2	chr5_113573470_T_C_b38	4e-05	0.25	Esophagus - Muscularis
rs10042141	ENSG00000047188.15	YTHDC2	chr5_113573470_T_C_b38	2.4e-07	0.46	Heart - Atrial Appendage
rs10042141	ENSG00000047188.15	YTHDC2	chr5_113573470_T_C_b38	4.8e-05	0.17	Artery - Tibial
rs10042141	ENSG00000047188.15	YTHDC2	chr5_113573470_T_C_b38	9e-07	0.36	Esophagus - Gastroesophageal Junction
rs10042141	ENSG00000047188.15	YTHDC2	chr5_113573470_T_C_b38	3.5e-05	0.27	Artery - Aorta
rs10042141	ENSG00000047188.15	YTHDC2	chr5_113573470_T_C_b38	0.00015	0.21	Skin - Not Sun Exposed (Suprapubic)
rs10042141	ENSG00000047188.15	YTHDC2	chr5_113573470_T_C_b38	3.4e-06	0.34	Adipose - Visceral (Omentum)
rs10042223	ENSG00000047188.15	YTHDC2	chr5_113377135_C_T_b38	1.6e-06	0.14	Lung
rs10042223	ENSG00000047188.15	YTHDC2	chr5_113377135_C_T_b38	4.7e-10	0.11	Thyroid
rs10042223	ENSG00000047188.15	YTHDC2	chr5_113377135_C_T_b38	6.4e-07	0.13	Esophagus - Muscularis
rs10042223	ENSG00000047188.15	YTHDC2	chr5_113377135_C_T_b38	4.8e-05	0.14	Brain - Cortex
rs10042223	ENSG00000047188.15	YTHDC2	chr5_113377135_C_T_b38	2.8e-07	0.21	Brain - Cerebellar Hemisphere
rs10042223	ENSG00000047188.15	YTHDC2	chr5_113377135_C_T_b38	3.5e-09	0.22	Heart - Atrial Appendage
rs10042223	ENSG00000047188.15	YTHDC2	chr5_113377135_C_T_b38	1.8e-09	0.17	Cells - Cultured fibroblasts
rs10042223	ENSG00000047188.15	YTHDC2	chr5_113377135_C_T_b38	4.9e-06	0.15	Heart - Left Ventricle
rs10042223	ENSG00000047188.15	YTHDC2	chr5_113377135_C_T_b38	8.8e-05	0.07	Skin - Sun Exposed (Lower leg)
rs10042223	ENSG00000047188.15	YTHDC2	chr5_113377135_C_T_b38	8.5e-05	0.13	Esophagus - Gastroesophageal Junction
rs10042223	ENSG00000047188.15	YTHDC2	chr5_113377135_C_T_b38	1.3e-13	0.3	Brain - Cerebellum
rs10042223	ENSG00000047188.15	YTHDC2	chr5_113377135_C_T_b38	1.5e-05	0.14	Colon - Transverse
rs10042223	ENSG00000047188.15	YTHDC2	chr5_113377135_C_T_b38	1.1e-06	0.22	Pituitary
rs10042223	ENSG00000047188.15	YTHDC2	chr5_113377135_C_T_b38	1.3e-05	0.26	Ovary
rs10042223	ENSG00000047188.15	YTHDC2	chr5_113377135_C_T_b38	4e-06	0.18	Pancreas
rs10042563	ENSG00000047188.15	YTHDC2	chr5_113608251_G_C_b38	2.7e-05	0.19	Prostate
rs10042563	ENSG00000047188.15	YTHDC2	chr5_113608251_G_C_b38	1.4e-23	0.3	Lung
rs10042563	ENSG00000047188.15	YTHDC2	chr5_113608251_G_C_b38	4.1e-06	0.35	Vagina
rs10042563	ENSG00000047188.15	YTHDC2	chr5_113608251_G_C_b38	3.6e-08	0.35	Minor Salivary Gland
rs10042563	ENSG00000047188.15	YTHDC2	chr5_113608251_G_C_b38	1.1e-05	0.25	Brain - Hypothalamus
rs10042563	ENSG00000047188.15	YTHDC2	chr5_113608251_G_C_b38	5.6e-07	0.1	Thyroid
rs10042563	ENSG00000047188.15	YTHDC2	chr5_113608251_G_C_b38	7.1e-08	0.15	Breast - Mammary Tissue
rs10042563	ENSG00000047188.15	YTHDC2	chr5_113608251_G_C_b38	5.1e-17	0.23	Esophagus - Muscularis
rs10042563	ENSG00000047188.15	YTHDC2	chr5_113608251_G_C_b38	2.2e-19	0.18	Artery - Tibial
rs10042563	ENSG00000047188.15	YTHDC2	chr5_113608251_G_C_b38	3.1e-07	0.18	Colon - Transverse
rs10042563	ENSG00000047188.15	YTHDC2	chr5_113608251_G_C_b38	1.5e-07	0.16	Stomach
rs10042563	ENSG00000047188.15	YTHDC2	chr5_113608251_G_C_b38	7.7e-25	0.31	Adipose - Visceral (Omentum)
rs10042563	ENSG00000047188.15	YTHDC2	chr5_113608251_G_C_b38	3.6e-37	0.24	Whole Blood
rs10042563	ENSG00000047188.15	YTHDC2	chr5_113608251_G_C_b38	2.3e-08	0.25	Pancreas
rs10042563	ENSG00000047188.15	YTHDC2	chr5_113608251_G_C_b38	6.7e-08	0.34	Uterus
rs10042563	ENSG00000047188.15	YTHDC2	chr5_113608251_G_C_b38	8.5e-05	0.12	Testis
rs10042563	ENSG00000047188.15	YTHDC2	chr5_113608251_G_C_b38	4.1e-18	0.22	Skin - Not Sun Exposed (Suprapubic)
rs10042563	ENSG00000047188.15	YTHDC2	chr5_113608251_G_C_b38	2.6e-18	0.2	Adipose - Subcutaneous
rs10042563	ENSG00000047188.15	YTHDC2	chr5_113608251_G_C_b38	8.3e-12	0.29	Heart - Atrial Appendage
rs10042563	ENSG00000047188.15	YTHDC2	chr5_113608251_G_C_b38	4.9e-13	0.22	Cells - Cultured fibroblasts
rs10042563	ENSG00000047188.15	YTHDC2	chr5_113608251_G_C_b38	1.2e-17	0.23	Artery - Aorta
rs10042563	ENSG00000047188.15	YTHDC2	chr5_113608251_G_C_b38	4.3e-10	0.14	Nerve - Tibial
rs10042563	ENSG00000047188.15	YTHDC2	chr5_113608251_G_C_b38	4.3e-12	0.13	Skin - Sun Exposed (Lower leg)
rs10042563	ENSG00000047188.15	YTHDC2	chr5_113608251_G_C_b38	1e-07	0.15	Esophagus - Mucosa
rs10042563	ENSG00000047188.15	YTHDC2	chr5_113608251_G_C_b38	3.6e-15	0.28	Heart - Left Ventricle
rs10042563	ENSG00000047188.15	YTHDC2	chr5_113608251_G_C_b38	5.8e-10	0.21	Esophagus - Gastroesophageal Junction
rs10042563	ENSG00000047188.15	YTHDC2	chr5_113608251_G_C_b38	4.3e-09	0.18	Colon - Sigmoid
rs10042563	ENSG00000047188.15	YTHDC2	chr5_113608251_G_C_b38	1.3e-07	0.23	Small Intestine - Terminal Ileum
rs10042563	ENSG00000047188.15	YTHDC2	chr5_113608251_G_C_b38	4.1e-07	0.3	Adrenal Gland
rs10043066	ENSG00000047188.15	YTHDC2	chr5_113608386_C_A_b38	4.1e-08	0.17	Stomach
rs10043066	ENSG00000047188.15	YTHDC2	chr5_113608386_C_A_b38	9e-17	0.23	Esophagus - Muscularis
rs10043066	ENSG00000047188.15	YTHDC2	chr5_113608386_C_A_b38	1.3e-15	0.28	Heart - Left Ventricle
rs10043066	ENSG00000047188.15	YTHDC2	chr5_113608386_C_A_b38	6.7e-08	0.34	Uterus
rs10043066	ENSG00000047188.15	YTHDC2	chr5_113608386_C_A_b38	1.1e-18	0.21	Adipose - Subcutaneous
rs10043066	ENSG00000047188.15	YTHDC2	chr5_113608386_C_A_b38	8.9e-08	0.15	Esophagus - Mucosa
rs10043066	ENSG00000047188.15	YTHDC2	chr5_113608386_C_A_b38	7.2e-08	0.16	Breast - Mammary Tissue
rs10043066	ENSG00000047188.15	YTHDC2	chr5_113608386_C_A_b38	3.8e-10	0.14	Nerve - Tibial
rs10043066	ENSG00000047188.15	YTHDC2	chr5_113608386_C_A_b38	8.3e-12	0.29	Heart - Atrial Appendage
rs10043066	ENSG00000047188.15	YTHDC2	chr5_113608386_C_A_b38	4.9e-13	0.22	Cells - Cultured fibroblasts
rs10043066	ENSG00000047188.15	YTHDC2	chr5_113608386_C_A_b38	1.5e-19	0.18	Artery - Tibial
rs10043066	ENSG00000047188.15	YTHDC2	chr5_113608386_C_A_b38	3.4e-05	0.12	Testis
rs10043066	ENSG00000047188.15	YTHDC2	chr5_113608386_C_A_b38	8.8e-13	0.14	Skin - Sun Exposed (Lower leg)
rs10043066	ENSG00000047188.15	YTHDC2	chr5_113608386_C_A_b38	5.9e-09	0.26	Pancreas
rs10043066	ENSG00000047188.15	YTHDC2	chr5_113608386_C_A_b38	2.2e-07	0.18	Colon - Transverse
rs10043066	ENSG00000047188.15	YTHDC2	chr5_113608386_C_A_b38	1.2e-05	0.2	Prostate
rs10043066	ENSG00000047188.15	YTHDC2	chr5_113608386_C_A_b38	4.8e-37	0.24	Whole Blood
rs10043066	ENSG00000047188.15	YTHDC2	chr5_113608386_C_A_b38	8.1e-10	0.21	Esophagus - Gastroesophageal Junction
rs10043066	ENSG00000047188.15	YTHDC2	chr5_113608386_C_A_b38	3.6e-08	0.35	Minor Salivary Gland
rs10043066	ENSG00000047188.15	YTHDC2	chr5_113608386_C_A_b38	7.7e-25	0.31	Adipose - Visceral (Omentum)
rs10043066	ENSG00000047188.15	YTHDC2	chr5_113608386_C_A_b38	1.2e-18	0.23	Skin - Not Sun Exposed (Suprapubic)
rs10043066	ENSG00000047188.15	YTHDC2	chr5_113608386_C_A_b38	4.1e-06	0.35	Vagina
rs10043066	ENSG00000047188.15	YTHDC2	chr5_113608386_C_A_b38	3e-24	0.31	Lung
rs10043066	ENSG00000047188.15	YTHDC2	chr5_113608386_C_A_b38	3.8e-07	0.1	Thyroid
rs10043066	ENSG00000047188.15	YTHDC2	chr5_113608386_C_A_b38	1.3e-07	0.23	Small Intestine - Terminal Ileum
rs10043066	ENSG00000047188.15	YTHDC2	chr5_113608386_C_A_b38	1.2e-17	0.23	Artery - Aorta
rs10043066	ENSG00000047188.15	YTHDC2	chr5_113608386_C_A_b38	1.1e-05	0.25	Brain - Hypothalamus
rs10043066	ENSG00000047188.15	YTHDC2	chr5_113608386_C_A_b38	4.1e-07	0.3	Adrenal Gland
rs10043066	ENSG00000047188.15	YTHDC2	chr5_113608386_C_A_b38	4.1e-09	0.18	Colon - Sigmoid
rs10043834	ENSG00000047188.15	YTHDC2	chr5_113450611_T_A_b38	1.3e-06	0.25	Artery - Aorta
rs10043834	ENSG00000047188.15	YTHDC2	chr5_113450611_T_A_b38	8.3e-06	0.41	Small Intestine - Terminal Ileum
rs10043834	ENSG00000047188.15	YTHDC2	chr5_113450611_T_A_b38	2.2e-05	0.17	Adipose - Subcutaneous
rs10043834	ENSG00000047188.15	YTHDC2	chr5_113450611_T_A_b38	5.5e-08	0.3	Adipose - Visceral (Omentum)
rs10043834	ENSG00000047188.15	YTHDC2	chr5_113450611_T_A_b38	3.2e-17	0.45	Lung
rs10043834	ENSG00000047188.15	YTHDC2	chr5_113450611_T_A_b38	3.5e-07	0.17	Whole Blood
rs10043834	ENSG00000047188.15	YTHDC2	chr5_113450611_T_A_b38	2e-05	0.3	Pancreas
rs10043834	ENSG00000047188.15	YTHDC2	chr5_113450611_T_A_b38	7.6e-12	0.4	Heart - Left Ventricle
rs10043834	ENSG00000047188.15	YTHDC2	chr5_113450611_T_A_b38	3.3e-06	0.28	Esophagus - Gastroesophageal Junction
rs10043834	ENSG00000047188.15	YTHDC2	chr5_113450611_T_A_b38	1.6e-07	0.37	Heart - Atrial Appendage
rs10043834	ENSG00000047188.15	YTHDC2	chr5_113450611_T_A_b38	8.8e-07	0.25	Esophagus - Muscularis
rs10044201	ENSG00000047188.15	YTHDC2	chr5_113375313_T_C_b38	5.6e-11	0.48	Lung
rs10045444	ENSG00000047188.15	YTHDC2	chr5_113608247_T_C_b38	1.4e-13	0.27	Heart - Atrial Appendage
rs10045444	ENSG00000047188.15	YTHDC2	chr5_113608247_T_C_b38	2e-17	0.21	Esophagus - Muscularis
rs10045444	ENSG00000047188.15	YTHDC2	chr5_113608247_T_C_b38	2.9e-07	0.23	Pituitary
rs10045444	ENSG00000047188.15	YTHDC2	chr5_113608247_T_C_b38	1.2e-20	0.25	Cells - Cultured fibroblasts
rs10045444	ENSG00000047188.15	YTHDC2	chr5_113608247_T_C_b38	1.2e-09	0.19	Esophagus - Gastroesophageal Junction
rs10045444	ENSG00000047188.15	YTHDC2	chr5_113608247_T_C_b38	1.4e-08	0.29	Adrenal Gland
rs10045444	ENSG00000047188.15	YTHDC2	chr5_113608247_T_C_b38	3.5e-08	0.15	Testis
rs10045444	ENSG00000047188.15	YTHDC2	chr5_113608247_T_C_b38	3.8e-15	0.14	Skin - Sun Exposed (Lower leg)
rs10045444	ENSG00000047188.15	YTHDC2	chr5_113608247_T_C_b38	3.4e-06	0.28	Uterus
rs10045444	ENSG00000047188.15	YTHDC2	chr5_113608247_T_C_b38	2.8e-06	0.24	Brain - Hypothalamus
rs10045444	ENSG00000047188.15	YTHDC2	chr5_113608247_T_C_b38	1.3e-09	0.11	Artery - Tibial
rs10045444	ENSG00000047188.15	YTHDC2	chr5_113608247_T_C_b38	1.1e-24	0.29	Adipose - Visceral (Omentum)
rs10045444	ENSG00000047188.15	YTHDC2	chr5_113608247_T_C_b38	4e-06	0.3	Vagina
rs10045444	ENSG00000047188.15	YTHDC2	chr5_113608247_T_C_b38	3.1e-07	0.21	Small Intestine - Terminal Ileum
rs10045444	ENSG00000047188.15	YTHDC2	chr5_113608247_T_C_b38	2.3e-14	0.17	Adipose - Subcutaneous
rs10045444	ENSG00000047188.15	YTHDC2	chr5_113608247_T_C_b38	2.8e-06	0.16	Brain - Cortex
rs10045444	ENSG00000047188.15	YTHDC2	chr5_113608247_T_C_b38	4.7e-12	0.13	Thyroid
rs10045444	ENSG00000047188.15	YTHDC2	chr5_113608247_T_C_b38	4.7e-13	0.18	Esophagus - Mucosa
rs10045444	ENSG00000047188.15	YTHDC2	chr5_113608247_T_C_b38	1.1e-14	0.24	Heart - Left Ventricle
rs10045444	ENSG00000047188.15	YTHDC2	chr5_113608247_T_C_b38	2.4e-09	0.34	Minor Salivary Gland
rs10045444	ENSG00000047188.15	YTHDC2	chr5_113608247_T_C_b38	4e-06	0.19	Brain - Nucleus accumbens (basal ganglia)
rs10045444	ENSG00000047188.15	YTHDC2	chr5_113608247_T_C_b38	8.1e-06	0.25	Ovary
rs10045444	ENSG00000047188.15	YTHDC2	chr5_113608247_T_C_b38	4e-15	0.31	Brain - Cerebellum
rs10045444	ENSG00000047188.15	YTHDC2	chr5_113608247_T_C_b38	1.5e-10	0.18	Colon - Sigmoid
rs10045444	ENSG00000047188.15	YTHDC2	chr5_113608247_T_C_b38	7.2e-20	0.25	Lung
rs10045444	ENSG00000047188.15	YTHDC2	chr5_113608247_T_C_b38	2.4e-07	0.14	Stomach
rs10045444	ENSG00000047188.15	YTHDC2	chr5_113608247_T_C_b38	5.3e-10	0.19	Colon - Transverse
rs10045444	ENSG00000047188.15	YTHDC2	chr5_113608247_T_C_b38	2.1e-15	0.19	Skin - Not Sun Exposed (Suprapubic)
rs10045444	ENSG00000047188.15	YTHDC2	chr5_113608247_T_C_b38	9e-07	0.2	Brain - Cerebellar Hemisphere
rs10045444	ENSG00000047188.15	YTHDC2	chr5_113608247_T_C_b38	4.9e-06	0.18	Pancreas
rs10045444	ENSG00000047188.15	YTHDC2	chr5_113608247_T_C_b38	1.2e-07	0.14	Breast - Mammary Tissue
rs10045444	ENSG00000047188.15	YTHDC2	chr5_113608247_T_C_b38	4.6e-06	0.09	Nerve - Tibial
rs10045444	ENSG00000047188.15	YTHDC2	chr5_113608247_T_C_b38	4.2e-22	0.17	Whole Blood
rs10045444	ENSG00000047188.15	YTHDC2	chr5_113608247_T_C_b38	2.4e-07	0.21	Prostate
rs10045444	ENSG00000047188.15	YTHDC2	chr5_113608247_T_C_b38	2.2e-10	0.16	Artery - Aorta
rs10046057	ENSG00000047188.15	YTHDC2	chr5_113492565_G_A_b38	6.1e-08	0.17	Colon - Sigmoid
rs10046057	ENSG00000047188.15	YTHDC2	chr5_113492565_G_A_b38	7.3e-24	0.31	Lung
rs10046057	ENSG00000047188.15	YTHDC2	chr5_113492565_G_A_b38	5e-07	0.14	Esophagus - Mucosa
rs10046057	ENSG00000047188.15	YTHDC2	chr5_113492565_G_A_b38	7.8e-10	0.27	Heart - Atrial Appendage
rs10046057	ENSG00000047188.15	YTHDC2	chr5_113492565_G_A_b38	4.7e-14	0.21	Esophagus - Muscularis
rs10046057	ENSG00000047188.15	YTHDC2	chr5_113492565_G_A_b38	2.3e-05	0.19	Prostate
rs10046057	ENSG00000047188.15	YTHDC2	chr5_113492565_G_A_b38	9.1e-06	0.094	Thyroid
rs10046057	ENSG00000047188.15	YTHDC2	chr5_113492565_G_A_b38	3.5e-06	0.27	Adrenal Gland
rs10046057	ENSG00000047188.15	YTHDC2	chr5_113492565_G_A_b38	5.4e-07	0.33	Uterus
rs10046057	ENSG00000047188.15	YTHDC2	chr5_113492565_G_A_b38	1.1e-18	0.23	Skin - Not Sun Exposed (Suprapubic)
rs10046057	ENSG00000047188.15	YTHDC2	chr5_113492565_G_A_b38	2.1e-24	0.32	Adipose - Visceral (Omentum)
rs10046057	ENSG00000047188.15	YTHDC2	chr5_113492565_G_A_b38	1.3e-06	0.32	Minor Salivary Gland
rs10046057	ENSG00000047188.15	YTHDC2	chr5_113492565_G_A_b38	2.1e-16	0.3	Heart - Left Ventricle
rs10046057	ENSG00000047188.15	YTHDC2	chr5_113492565_G_A_b38	1.1e-17	0.2	Adipose - Subcutaneous
rs10046057	ENSG00000047188.15	YTHDC2	chr5_113492565_G_A_b38	7.7e-08	0.24	Small Intestine - Terminal Ileum
rs10046057	ENSG00000047188.15	YTHDC2	chr5_113492565_G_A_b38	1.3e-36	0.24	Whole Blood
rs10046057	ENSG00000047188.15	YTHDC2	chr5_113492565_G_A_b38	6.5e-20	0.19	Artery - Tibial
rs10046057	ENSG00000047188.15	YTHDC2	chr5_113492565_G_A_b38	1.2e-07	0.12	Nerve - Tibial
rs10046057	ENSG00000047188.15	YTHDC2	chr5_113492565_G_A_b38	5e-12	0.14	Skin - Sun Exposed (Lower leg)
rs10046057	ENSG00000047188.15	YTHDC2	chr5_113492565_G_A_b38	8.1e-08	0.17	Stomach
rs10046057	ENSG00000047188.15	YTHDC2	chr5_113492565_G_A_b38	4.8e-08	0.19	Colon - Transverse
rs10046057	ENSG00000047188.15	YTHDC2	chr5_113492565_G_A_b38	1.3e-10	0.2	Cells - Cultured fibroblasts
rs10046057	ENSG00000047188.15	YTHDC2	chr5_113492565_G_A_b38	3.6e-06	0.28	Brain - Hypothalamus
rs10046057	ENSG00000047188.15	YTHDC2	chr5_113492565_G_A_b38	6.5e-08	0.16	Breast - Mammary Tissue
rs10046057	ENSG00000047188.15	YTHDC2	chr5_113492565_G_A_b38	9e-11	0.23	Esophagus - Gastroesophageal Junction
rs10046057	ENSG00000047188.15	YTHDC2	chr5_113492565_G_A_b38	6.2e-19	0.24	Artery - Aorta
rs10046057	ENSG00000047188.15	YTHDC2	chr5_113492565_G_A_b38	3.3e-08	0.26	Pancreas
rs10046061	ENSG00000047188.15	YTHDC2	chr5_113640836_A_G_b38	6.1e-05	0.13	Heart - Left Ventricle
rs10046061	ENSG00000047188.15	YTHDC2	chr5_113640836_A_G_b38	1.1e-08	0.21	Heart - Atrial Appendage
rs10046061	ENSG00000047188.15	YTHDC2	chr5_113640836_A_G_b38	1.1e-09	0.11	Thyroid
rs10046061	ENSG00000047188.15	YTHDC2	chr5_113640836_A_G_b38	1e-07	0.16	Cells - Cultured fibroblasts
rs10046061	ENSG00000047188.15	YTHDC2	chr5_113640836_A_G_b38	2.4e-05	0.13	Lung
rs10046061	ENSG00000047188.15	YTHDC2	chr5_113640836_A_G_b38	9.9e-07	0.22	Pituitary
rs10046061	ENSG00000047188.15	YTHDC2	chr5_113640836_A_G_b38	6.8e-05	0.074	Skin - Sun Exposed (Lower leg)
rs10046061	ENSG00000047188.15	YTHDC2	chr5_113640836_A_G_b38	9.8e-05	0.11	Esophagus - Muscularis
rs10046061	ENSG00000047188.15	YTHDC2	chr5_113640836_A_G_b38	4e-08	0.25	Brain - Cerebellum
rs10050494	ENSG00000047188.15	YTHDC2	chr5_113706241_A_C_b38	2.4e-06	-0.49	Vagina
rs10050494	ENSG00000047188.15	YTHDC2	chr5_113706241_A_C_b38	1.1e-05	-0.17	Skin - Not Sun Exposed (Suprapubic)
rs10050494	ENSG00000047188.15	YTHDC2	chr5_113706241_A_C_b38	0.00011	-0.14	Adipose - Subcutaneous
rs10050494	ENSG00000047188.15	YTHDC2	chr5_113706241_A_C_b38	2.2e-05	-0.13	Whole Blood
rs10050530	ENSG00000047188.15	YTHDC2	chr5_113635345_A_C_b38	7.1e-10	0.11	Thyroid
rs10050530	ENSG00000047188.15	YTHDC2	chr5_113635345_A_C_b38	1.7e-05	0.13	Lung
rs10050530	ENSG00000047188.15	YTHDC2	chr5_113635345_A_C_b38	3.8e-07	0.15	Cells - Cultured fibroblasts
rs10050530	ENSG00000047188.15	YTHDC2	chr5_113635345_A_C_b38	3.8e-05	0.13	Heart - Left Ventricle
rs10050530	ENSG00000047188.15	YTHDC2	chr5_113635345_A_C_b38	1.1e-08	0.21	Heart - Atrial Appendage
rs10050530	ENSG00000047188.15	YTHDC2	chr5_113635345_A_C_b38	6.7e-05	0.074	Skin - Sun Exposed (Lower leg)
rs10050530	ENSG00000047188.15	YTHDC2	chr5_113635345_A_C_b38	5.1e-08	0.25	Brain - Cerebellum
rs10050530	ENSG00000047188.15	YTHDC2	chr5_113635345_A_C_b38	0.00013	0.1	Esophagus - Muscularis
rs10050530	ENSG00000047188.15	YTHDC2	chr5_113635345_A_C_b38	1.4e-06	0.21	Pituitary
rs10050855	ENSG00000047188.15	YTHDC2	chr5_113693534_C_G_b38	1.5e-05	-0.088	Whole Blood
rs10051115	ENSG00000047188.15	YTHDC2	chr5_113383900_T_C_b38	0.00016	0.085	Thyroid
rs10051115	ENSG00000047188.15	YTHDC2	chr5_113383900_T_C_b38	2.8e-05	0.14	Cells - Cultured fibroblasts
rs10051115	ENSG00000047188.15	YTHDC2	chr5_113383900_T_C_b38	3.4e-10	0.29	Brain - Cerebellum
rs10051115	ENSG00000047188.15	YTHDC2	chr5_113383900_T_C_b38	4.7e-05	0.19	Brain - Cerebellar Hemisphere
rs10051388	ENSG00000047188.15	YTHDC2	chr5_113644384_T_C_b38	9.1e-05	0.1	Thyroid
rs10051435	ENSG00000113360.16	DROSHA	chr5_31518466_G_A_b38	3.3e-08	-0.18	Skin - Not Sun Exposed (Suprapubic)
rs10051435	ENSG00000113360.16	DROSHA	chr5_31518466_G_A_b38	3e-08	-0.15	Esophagus - Mucosa
rs10051435	ENSG00000113360.16	DROSHA	chr5_31518466_G_A_b38	2.4e-17	-0.31	Nerve - Tibial
rs10051435	ENSG00000113360.16	DROSHA	chr5_31518466_G_A_b38	4.1e-11	-0.29	Thyroid
rs10051435	ENSG00000113360.16	DROSHA	chr5_31518466_G_A_b38	6.3e-06	-0.18	Testis
rs10051435	ENSG00000113360.16	DROSHA	chr5_31518466_G_A_b38	1.2e-07	-0.16	Lung
rs10051435	ENSG00000113360.16	DROSHA	chr5_31518466_G_A_b38	6.9e-06	-0.13	Muscle - Skeletal
rs10051435	ENSG00000113360.16	DROSHA	chr5_31518466_G_A_b38	6.3e-07	-0.2	Adipose - Subcutaneous
rs10051435	ENSG00000113360.16	DROSHA	chr5_31518466_G_A_b38	4.9e-10	-0.19	Esophagus - Muscularis
rs10051435	ENSG00000113360.16	DROSHA	chr5_31518466_G_A_b38	1.1e-05	-0.15	Heart - Atrial Appendage
rs10051435	ENSG00000113360.16	DROSHA	chr5_31518466_G_A_b38	6e-06	-0.12	Heart - Left Ventricle
rs10051435	ENSG00000113360.16	DROSHA	chr5_31518466_G_A_b38	1.3e-15	-0.21	Artery - Tibial
rs10051435	ENSG00000113360.16	DROSHA	chr5_31518466_G_A_b38	4.3e-12	-0.27	Adipose - Visceral (Omentum)
rs10051435	ENSG00000113360.16	DROSHA	chr5_31518466_G_A_b38	6.5e-09	-0.25	Colon - Sigmoid
rs10051435	ENSG00000113360.16	DROSHA	chr5_31518466_G_A_b38	6.6e-08	-0.27	Breast - Mammary Tissue
rs10051435	ENSG00000113360.16	DROSHA	chr5_31518466_G_A_b38	1.2e-05	-0.28	Pancreas
rs10051435	ENSG00000113360.16	DROSHA	chr5_31518466_G_A_b38	1.2e-08	-0.2	Esophagus - Gastroesophageal Junction
rs10051435	ENSG00000113360.16	DROSHA	chr5_31518466_G_A_b38	2e-11	-0.21	Artery - Aorta
rs10051435	ENSG00000113360.16	DROSHA	chr5_31518466_G_A_b38	6e-06	-0.28	Liver
rs10051435	ENSG00000113360.16	DROSHA	chr5_31518466_G_A_b38	2.1e-10	-0.14	Cells - Cultured fibroblasts
rs10051435	ENSG00000113360.16	DROSHA	chr5_31518466_G_A_b38	5.5e-08	-0.16	Skin - Sun Exposed (Lower leg)
rs10051648	ENSG00000047188.15	YTHDC2	chr5_113644727_T_C_b38	0.0001	0.16	Cells - Cultured fibroblasts
rs10051648	ENSG00000047188.15	YTHDC2	chr5_113644727_T_C_b38	3.3e-05	0.23	Pancreas
rs10051648	ENSG00000047188.15	YTHDC2	chr5_113644727_T_C_b38	7.5e-05	0.099	Thyroid
rs10051834	ENSG00000047188.15	YTHDC2	chr5_113358106_C_T_b38	9.2e-12	0.28	Brain - Cerebellum
rs10051834	ENSG00000047188.15	YTHDC2	chr5_113358106_C_T_b38	6.9e-09	0.22	Heart - Atrial Appendage
rs10051834	ENSG00000047188.15	YTHDC2	chr5_113358106_C_T_b38	4.6e-06	0.18	Pancreas
rs10051834	ENSG00000047188.15	YTHDC2	chr5_113358106_C_T_b38	5.1e-06	0.21	Pituitary
rs10051834	ENSG00000047188.15	YTHDC2	chr5_113358106_C_T_b38	3.9e-08	0.1	Thyroid
rs10051834	ENSG00000047188.15	YTHDC2	chr5_113358106_C_T_b38	5.4e-08	0.15	Cells - Cultured fibroblasts
rs10051834	ENSG00000047188.15	YTHDC2	chr5_113358106_C_T_b38	9.4e-07	0.2	Brain - Cerebellar Hemisphere
rs10051834	ENSG00000047188.15	YTHDC2	chr5_113358106_C_T_b38	2.9e-05	0.25	Ovary
rs10051834	ENSG00000047188.15	YTHDC2	chr5_113358106_C_T_b38	4.4e-05	0.12	Lung
rs10051834	ENSG00000047188.15	YTHDC2	chr5_113358106_C_T_b38	6.6e-06	0.12	Esophagus - Muscularis
rs10052077	ENSG00000047188.15	YTHDC2	chr5_113611313_A_G_b38	1.8e-12	0.14	Skin - Sun Exposed (Lower leg)
rs10052077	ENSG00000047188.15	YTHDC2	chr5_113611313_A_G_b38	1.7e-18	0.21	Adipose - Subcutaneous
rs10052077	ENSG00000047188.15	YTHDC2	chr5_113611313_A_G_b38	5.9e-09	0.26	Pancreas
rs10052077	ENSG00000047188.15	YTHDC2	chr5_113611313_A_G_b38	5.3e-24	0.31	Lung
rs10052077	ENSG00000047188.15	YTHDC2	chr5_113611313_A_G_b38	9.1e-12	0.29	Heart - Atrial Appendage
rs10052077	ENSG00000047188.15	YTHDC2	chr5_113611313_A_G_b38	4.3e-08	0.17	Stomach
rs10052077	ENSG00000047188.15	YTHDC2	chr5_113611313_A_G_b38	4.1e-07	0.3	Adrenal Gland
rs10052077	ENSG00000047188.15	YTHDC2	chr5_113611313_A_G_b38	3.1e-07	0.18	Colon - Transverse
rs10052077	ENSG00000047188.15	YTHDC2	chr5_113611313_A_G_b38	1.3e-05	0.25	Brain - Hypothalamus
rs10052077	ENSG00000047188.15	YTHDC2	chr5_113611313_A_G_b38	1e-16	0.23	Esophagus - Muscularis
rs10052077	ENSG00000047188.15	YTHDC2	chr5_113611313_A_G_b38	3e-06	0.36	Vagina
rs10052077	ENSG00000047188.15	YTHDC2	chr5_113611313_A_G_b38	1.5e-09	0.21	Esophagus - Gastroesophageal Junction
rs10052077	ENSG00000047188.15	YTHDC2	chr5_113611313_A_G_b38	3.6e-08	0.35	Minor Salivary Gland
rs10052077	ENSG00000047188.15	YTHDC2	chr5_113611313_A_G_b38	2.3e-19	0.18	Artery - Tibial
rs10052077	ENSG00000047188.15	YTHDC2	chr5_113611313_A_G_b38	1.5e-15	0.28	Heart - Left Ventricle
rs10052077	ENSG00000047188.15	YTHDC2	chr5_113611313_A_G_b38	3.7e-13	0.22	Cells - Cultured fibroblasts
rs10052077	ENSG00000047188.15	YTHDC2	chr5_113611313_A_G_b38	6.7e-08	0.34	Uterus
rs10052077	ENSG00000047188.15	YTHDC2	chr5_113611313_A_G_b38	1e-24	0.31	Adipose - Visceral (Omentum)
rs10052077	ENSG00000047188.15	YTHDC2	chr5_113611313_A_G_b38	1.9e-08	0.17	Colon - Sigmoid
rs10052077	ENSG00000047188.15	YTHDC2	chr5_113611313_A_G_b38	8.6e-19	0.23	Skin - Not Sun Exposed (Suprapubic)
rs10052077	ENSG00000047188.15	YTHDC2	chr5_113611313_A_G_b38	2.4e-07	0.23	Small Intestine - Terminal Ileum
rs10052077	ENSG00000047188.15	YTHDC2	chr5_113611313_A_G_b38	6.3e-37	0.24	Whole Blood
rs10052077	ENSG00000047188.15	YTHDC2	chr5_113611313_A_G_b38	1.7e-17	0.23	Artery - Aorta
rs10052077	ENSG00000047188.15	YTHDC2	chr5_113611313_A_G_b38	7.3e-10	0.14	Nerve - Tibial
rs10052077	ENSG00000047188.15	YTHDC2	chr5_113611313_A_G_b38	6.8e-06	0.2	Prostate
rs10052077	ENSG00000047188.15	YTHDC2	chr5_113611313_A_G_b38	7.2e-08	0.16	Breast - Mammary Tissue
rs10052077	ENSG00000047188.15	YTHDC2	chr5_113611313_A_G_b38	1.2e-07	0.15	Esophagus - Mucosa
rs10052077	ENSG00000047188.15	YTHDC2	chr5_113611313_A_G_b38	4.7e-05	0.12	Testis
rs10052077	ENSG00000047188.15	YTHDC2	chr5_113611313_A_G_b38	4.1e-07	0.1	Thyroid
rs10052472	ENSG00000047188.15	YTHDC2	chr5_113419803_T_C_b38	4.7e-16	0.23	Artery - Aorta
rs10052472	ENSG00000047188.15	YTHDC2	chr5_113419803_T_C_b38	2.9e-29	0.22	Whole Blood
rs10052472	ENSG00000047188.15	YTHDC2	chr5_113419803_T_C_b38	3.3e-07	0.15	Breast - Mammary Tissue
rs10052472	ENSG00000047188.15	YTHDC2	chr5_113419803_T_C_b38	5.9e-17	0.23	Skin - Not Sun Exposed (Suprapubic)
rs10052472	ENSG00000047188.15	YTHDC2	chr5_113419803_T_C_b38	8.6e-06	0.31	Uterus
rs10052472	ENSG00000047188.15	YTHDC2	chr5_113419803_T_C_b38	8.5e-08	0.24	Heart - Atrial Appendage
rs10052472	ENSG00000047188.15	YTHDC2	chr5_113419803_T_C_b38	6.5e-14	0.18	Adipose - Subcutaneous
rs10052472	ENSG00000047188.15	YTHDC2	chr5_113419803_T_C_b38	5.5e-06	0.14	Colon - Sigmoid
rs10052472	ENSG00000047188.15	YTHDC2	chr5_113419803_T_C_b38	0.00012	0.083	Thyroid
rs10052472	ENSG00000047188.15	YTHDC2	chr5_113419803_T_C_b38	1e-06	0.29	Adrenal Gland
rs10052472	ENSG00000047188.15	YTHDC2	chr5_113419803_T_C_b38	1.8e-06	0.17	Colon - Transverse
rs10052472	ENSG00000047188.15	YTHDC2	chr5_113419803_T_C_b38	4.1e-10	0.2	Cells - Cultured fibroblasts
rs10052472	ENSG00000047188.15	YTHDC2	chr5_113419803_T_C_b38	1e-09	0.22	Esophagus - Gastroesophageal Junction
rs10052472	ENSG00000047188.15	YTHDC2	chr5_113419803_T_C_b38	1.2e-09	0.12	Skin - Sun Exposed (Lower leg)
rs10052472	ENSG00000047188.15	YTHDC2	chr5_113419803_T_C_b38	1e-06	0.14	Esophagus - Mucosa
rs10052472	ENSG00000047188.15	YTHDC2	chr5_113419803_T_C_b38	5.3e-08	0.36	Minor Salivary Gland
rs10052472	ENSG00000047188.15	YTHDC2	chr5_113419803_T_C_b38	4.7e-07	0.24	Pancreas
rs10052472	ENSG00000047188.15	YTHDC2	chr5_113419803_T_C_b38	1.1e-21	0.31	Lung
rs10052472	ENSG00000047188.15	YTHDC2	chr5_113419803_T_C_b38	2e-24	0.32	Adipose - Visceral (Omentum)
rs10052472	ENSG00000047188.15	YTHDC2	chr5_113419803_T_C_b38	3e-07	0.16	Stomach
rs10052472	ENSG00000047188.15	YTHDC2	chr5_113419803_T_C_b38	1e-15	0.17	Artery - Tibial
rs10052472	ENSG00000047188.15	YTHDC2	chr5_113419803_T_C_b38	2.9e-14	0.28	Heart - Left Ventricle
rs10052472	ENSG00000047188.15	YTHDC2	chr5_113419803_T_C_b38	8.1e-08	0.25	Small Intestine - Terminal Ileum
rs10052472	ENSG00000047188.15	YTHDC2	chr5_113419803_T_C_b38	7.6e-07	0.11	Nerve - Tibial
rs10052472	ENSG00000047188.15	YTHDC2	chr5_113419803_T_C_b38	5.2e-13	0.21	Esophagus - Muscularis
rs10052747	ENSG00000047188.15	YTHDC2	chr5_113458303_C_T_b38	1.6e-07	0.37	Heart - Atrial Appendage
rs10052747	ENSG00000047188.15	YTHDC2	chr5_113458303_C_T_b38	8.3e-06	0.41	Small Intestine - Terminal Ileum
rs10052747	ENSG00000047188.15	YTHDC2	chr5_113458303_C_T_b38	3.4e-07	0.26	Esophagus - Muscularis
rs10052747	ENSG00000047188.15	YTHDC2	chr5_113458303_C_T_b38	1.3e-06	0.25	Artery - Aorta
rs10052747	ENSG00000047188.15	YTHDC2	chr5_113458303_C_T_b38	2e-05	0.3	Pancreas
rs10052747	ENSG00000047188.15	YTHDC2	chr5_113458303_C_T_b38	7.6e-12	0.4	Heart - Left Ventricle
rs10052747	ENSG00000047188.15	YTHDC2	chr5_113458303_C_T_b38	1.8e-16	0.44	Lung
rs10052747	ENSG00000047188.15	YTHDC2	chr5_113458303_C_T_b38	2.7e-07	0.17	Whole Blood
rs10052747	ENSG00000047188.15	YTHDC2	chr5_113458303_C_T_b38	4.7e-08	0.3	Adipose - Visceral (Omentum)
rs10052747	ENSG00000047188.15	YTHDC2	chr5_113458303_C_T_b38	4e-05	0.17	Adipose - Subcutaneous
rs10052747	ENSG00000047188.15	YTHDC2	chr5_113458303_C_T_b38	2.2e-06	0.28	Esophagus - Gastroesophageal Junction
rs10053052	ENSG00000047188.15	YTHDC2	chr5_113423904_C_T_b38	2.7e-07	0.17	Whole Blood
rs10053052	ENSG00000047188.15	YTHDC2	chr5_113423904_C_T_b38	1.3e-06	0.24	Artery - Aorta
rs10053052	ENSG00000047188.15	YTHDC2	chr5_113423904_C_T_b38	3e-08	0.31	Adipose - Visceral (Omentum)
rs10053052	ENSG00000047188.15	YTHDC2	chr5_113423904_C_T_b38	8.3e-06	0.41	Small Intestine - Terminal Ileum
rs10053052	ENSG00000047188.15	YTHDC2	chr5_113423904_C_T_b38	2e-05	0.3	Pancreas
rs10053052	ENSG00000047188.15	YTHDC2	chr5_113423904_C_T_b38	1.7e-07	0.37	Heart - Atrial Appendage
rs10053052	ENSG00000047188.15	YTHDC2	chr5_113423904_C_T_b38	5.2e-05	0.16	Adipose - Subcutaneous
rs10053052	ENSG00000047188.15	YTHDC2	chr5_113423904_C_T_b38	4e-07	0.26	Esophagus - Muscularis
rs10053052	ENSG00000047188.15	YTHDC2	chr5_113423904_C_T_b38	2e-11	0.39	Heart - Left Ventricle
rs10053052	ENSG00000047188.15	YTHDC2	chr5_113423904_C_T_b38	3.3e-06	0.28	Esophagus - Gastroesophageal Junction
rs10053052	ENSG00000047188.15	YTHDC2	chr5_113423904_C_T_b38	6.5e-18	0.46	Lung
rs10053157	ENSG00000047188.15	YTHDC2	chr5_113423894_G_A_b38	2e-05	0.3	Pancreas
rs10053157	ENSG00000047188.15	YTHDC2	chr5_113423894_G_A_b38	5.3e-07	0.26	Esophagus - Muscularis
rs10053157	ENSG00000047188.15	YTHDC2	chr5_113423894_G_A_b38	1.1e-07	0.18	Whole Blood
rs10053157	ENSG00000047188.15	YTHDC2	chr5_113423894_G_A_b38	2.6e-06	0.24	Artery - Aorta
rs10053157	ENSG00000047188.15	YTHDC2	chr5_113423894_G_A_b38	1.8e-11	0.39	Heart - Left Ventricle
rs10053157	ENSG00000047188.15	YTHDC2	chr5_113423894_G_A_b38	2e-08	0.31	Adipose - Visceral (Omentum)
rs10053157	ENSG00000047188.15	YTHDC2	chr5_113423894_G_A_b38	3.3e-06	0.28	Esophagus - Gastroesophageal Junction
rs10053157	ENSG00000047188.15	YTHDC2	chr5_113423894_G_A_b38	2.9e-05	0.17	Adipose - Subcutaneous
rs10053157	ENSG00000047188.15	YTHDC2	chr5_113423894_G_A_b38	8.3e-06	0.41	Small Intestine - Terminal Ileum
rs10053157	ENSG00000047188.15	YTHDC2	chr5_113423894_G_A_b38	2.5e-08	0.39	Heart - Atrial Appendage
rs10053157	ENSG00000047188.15	YTHDC2	chr5_113423894_G_A_b38	6.5e-18	0.46	Lung
rs10053341	ENSG00000047188.15	YTHDC2	chr5_113448310_G_T_b38	7.5e-05	0.13	Cells - Cultured fibroblasts
rs10053341	ENSG00000047188.15	YTHDC2	chr5_113448310_G_T_b38	1.3e-08	0.29	Brain - Cerebellum
rs10053582	ENSG00000047188.15	YTHDC2	chr5_113585296_T_C_b38	1.7e-15	0.19	Adipose - Subcutaneous
rs10053582	ENSG00000047188.15	YTHDC2	chr5_113585296_T_C_b38	1.5e-18	0.23	Skin - Not Sun Exposed (Suprapubic)
rs10053582	ENSG00000047188.15	YTHDC2	chr5_113585296_T_C_b38	1.3e-05	0.27	Brain - Hypothalamus
rs10053582	ENSG00000047188.15	YTHDC2	chr5_113585296_T_C_b38	1.2e-06	0.14	Esophagus - Mucosa
rs10053582	ENSG00000047188.15	YTHDC2	chr5_113585296_T_C_b38	2.7e-09	0.13	Nerve - Tibial
rs10053582	ENSG00000047188.15	YTHDC2	chr5_113585296_T_C_b38	3.1e-19	0.18	Artery - Tibial
rs10053582	ENSG00000047188.15	YTHDC2	chr5_113585296_T_C_b38	1.1e-10	0.2	Cells - Cultured fibroblasts
rs10053582	ENSG00000047188.15	YTHDC2	chr5_113585296_T_C_b38	1.8e-07	0.23	Small Intestine - Terminal Ileum
rs10053582	ENSG00000047188.15	YTHDC2	chr5_113585296_T_C_b38	1.4e-05	0.2	Prostate
rs10053582	ENSG00000047188.15	YTHDC2	chr5_113585296_T_C_b38	2.3e-06	0.15	Colon - Sigmoid
rs10053582	ENSG00000047188.15	YTHDC2	chr5_113585296_T_C_b38	1.7e-10	0.23	Esophagus - Gastroesophageal Junction
rs10053582	ENSG00000047188.15	YTHDC2	chr5_113585296_T_C_b38	6.5e-08	0.19	Colon - Transverse
rs10053582	ENSG00000047188.15	YTHDC2	chr5_113585296_T_C_b38	7.2e-09	0.27	Pancreas
rs10053582	ENSG00000047188.15	YTHDC2	chr5_113585296_T_C_b38	1.7e-07	0.36	Uterus
rs10053582	ENSG00000047188.15	YTHDC2	chr5_113585296_T_C_b38	5.4e-10	0.18	Breast - Mammary Tissue
rs10053582	ENSG00000047188.15	YTHDC2	chr5_113585296_T_C_b38	2.2e-05	0.091	Thyroid
rs10053582	ENSG00000047188.15	YTHDC2	chr5_113585296_T_C_b38	7.9e-15	0.28	Heart - Left Ventricle
rs10053582	ENSG00000047188.15	YTHDC2	chr5_113585296_T_C_b38	5.6e-37	0.24	Whole Blood
rs10053582	ENSG00000047188.15	YTHDC2	chr5_113585296_T_C_b38	9.5e-13	0.14	Skin - Sun Exposed (Lower leg)
rs10053582	ENSG00000047188.15	YTHDC2	chr5_113585296_T_C_b38	2.2e-08	0.25	Heart - Atrial Appendage
rs10053582	ENSG00000047188.15	YTHDC2	chr5_113585296_T_C_b38	2.9e-07	0.33	Minor Salivary Gland
rs10053582	ENSG00000047188.15	YTHDC2	chr5_113585296_T_C_b38	2e-23	0.31	Adipose - Visceral (Omentum)
rs10053582	ENSG00000047188.15	YTHDC2	chr5_113585296_T_C_b38	1.2e-05	0.26	Adrenal Gland
rs10053582	ENSG00000047188.15	YTHDC2	chr5_113585296_T_C_b38	3.7e-23	0.31	Lung
rs10053582	ENSG00000047188.15	YTHDC2	chr5_113585296_T_C_b38	2.2e-15	0.23	Esophagus - Muscularis
rs10053582	ENSG00000047188.15	YTHDC2	chr5_113585296_T_C_b38	7.7e-19	0.24	Artery - Aorta
rs10053582	ENSG00000047188.15	YTHDC2	chr5_113585296_T_C_b38	9.1e-08	0.17	Stomach
rs10053622	ENSG00000047188.15	YTHDC2	chr5_113448969_C_A_b38	1.3e-06	0.25	Artery - Aorta
rs10053622	ENSG00000047188.15	YTHDC2	chr5_113448969_C_A_b38	5.5e-08	0.3	Adipose - Visceral (Omentum)
rs10053622	ENSG00000047188.15	YTHDC2	chr5_113448969_C_A_b38	2e-05	0.3	Pancreas
rs10053622	ENSG00000047188.15	YTHDC2	chr5_113448969_C_A_b38	1.6e-07	0.37	Heart - Atrial Appendage
rs10053622	ENSG00000047188.15	YTHDC2	chr5_113448969_C_A_b38	2.2e-05	0.17	Adipose - Subcutaneous
rs10053622	ENSG00000047188.15	YTHDC2	chr5_113448969_C_A_b38	7.6e-12	0.4	Heart - Left Ventricle
rs10053622	ENSG00000047188.15	YTHDC2	chr5_113448969_C_A_b38	3.3e-06	0.28	Esophagus - Gastroesophageal Junction
rs10053622	ENSG00000047188.15	YTHDC2	chr5_113448969_C_A_b38	8.8e-07	0.25	Esophagus - Muscularis
rs10053622	ENSG00000047188.15	YTHDC2	chr5_113448969_C_A_b38	3.2e-17	0.45	Lung
rs10053622	ENSG00000047188.15	YTHDC2	chr5_113448969_C_A_b38	8.3e-06	0.41	Small Intestine - Terminal Ileum
rs10053622	ENSG00000047188.15	YTHDC2	chr5_113448969_C_A_b38	3.5e-07	0.17	Whole Blood
rs10053654	ENSG00000047188.15	YTHDC2	chr5_113388617_G_C_b38	1.4e-05	0.25	Ovary
rs10053654	ENSG00000047188.15	YTHDC2	chr5_113388617_G_C_b38	0.00011	0.12	Esophagus - Gastroesophageal Junction
rs10053654	ENSG00000047188.15	YTHDC2	chr5_113388617_G_C_b38	4e-06	0.18	Pancreas
rs10053654	ENSG00000047188.15	YTHDC2	chr5_113388617_G_C_b38	1.1e-06	0.14	Lung
rs10053654	ENSG00000047188.15	YTHDC2	chr5_113388617_G_C_b38	4.6e-09	0.22	Heart - Atrial Appendage
rs10053654	ENSG00000047188.15	YTHDC2	chr5_113388617_G_C_b38	6.3e-07	0.13	Esophagus - Muscularis
rs10053654	ENSG00000047188.15	YTHDC2	chr5_113388617_G_C_b38	5.8e-10	0.11	Thyroid
rs10053654	ENSG00000047188.15	YTHDC2	chr5_113388617_G_C_b38	5.6e-13	0.29	Brain - Cerebellum
rs10053654	ENSG00000047188.15	YTHDC2	chr5_113388617_G_C_b38	0.00011	0.069	Skin - Sun Exposed (Lower leg)
rs10053654	ENSG00000047188.15	YTHDC2	chr5_113388617_G_C_b38	3.4e-07	0.2	Brain - Cerebellar Hemisphere
rs10053654	ENSG00000047188.15	YTHDC2	chr5_113388617_G_C_b38	6.6e-06	0.15	Heart - Left Ventricle
rs10053654	ENSG00000047188.15	YTHDC2	chr5_113388617_G_C_b38	6.2e-09	0.16	Cells - Cultured fibroblasts
rs10053654	ENSG00000047188.15	YTHDC2	chr5_113388617_G_C_b38	1.3e-06	0.21	Pituitary
rs10053654	ENSG00000047188.15	YTHDC2	chr5_113388617_G_C_b38	3.7e-05	0.14	Brain - Cortex
rs10053654	ENSG00000047188.15	YTHDC2	chr5_113388617_G_C_b38	1.5e-05	0.14	Colon - Transverse
rs10055089	ENSG00000047188.15	YTHDC2	chr5_113290575_T_C_b38	5.6e-05	0.081	Whole Blood
rs10055089	ENSG00000047188.15	YTHDC2	chr5_113290575_T_C_b38	9.6e-10	0.2	Adipose - Visceral (Omentum)
rs10055089	ENSG00000047188.15	YTHDC2	chr5_113290575_T_C_b38	2e-05	0.09	Thyroid
rs10055089	ENSG00000047188.15	YTHDC2	chr5_113290575_T_C_b38	1.4e-06	0.15	Cells - Cultured fibroblasts
rs10055089	ENSG00000047188.15	YTHDC2	chr5_113290575_T_C_b38	3.1e-06	0.14	Lung
rs10055089	ENSG00000047188.15	YTHDC2	chr5_113290575_T_C_b38	6.1e-13	0.33	Brain - Cerebellum
rs10055089	ENSG00000047188.15	YTHDC2	chr5_113290575_T_C_b38	4.7e-07	0.14	Esophagus - Muscularis
rs10055089	ENSG00000047188.15	YTHDC2	chr5_113290575_T_C_b38	1.3e-08	0.11	Skin - Sun Exposed (Lower leg)
rs10055089	ENSG00000047188.15	YTHDC2	chr5_113290575_T_C_b38	2.4e-06	0.3	Minor Salivary Gland
rs10055089	ENSG00000047188.15	YTHDC2	chr5_113290575_T_C_b38	1.5e-09	0.26	Heart - Atrial Appendage
rs10055089	ENSG00000047188.15	YTHDC2	chr5_113290575_T_C_b38	3.1e-05	0.13	Stomach
rs10055089	ENSG00000047188.15	YTHDC2	chr5_113290575_T_C_b38	2.3e-05	0.11	Skin - Not Sun Exposed (Suprapubic)
rs10055089	ENSG00000047188.15	YTHDC2	chr5_113290575_T_C_b38	6.2e-10	0.22	Heart - Left Ventricle
rs10055327	ENSG00000047188.15	YTHDC2	chr5_113425211_C_A_b38	6.5e-18	0.46	Lung
rs10055327	ENSG00000047188.15	YTHDC2	chr5_113425211_C_A_b38	2.9e-05	0.17	Adipose - Subcutaneous
rs10055327	ENSG00000047188.15	YTHDC2	chr5_113425211_C_A_b38	1.8e-11	0.39	Heart - Left Ventricle
rs10055327	ENSG00000047188.15	YTHDC2	chr5_113425211_C_A_b38	2e-08	0.31	Adipose - Visceral (Omentum)
rs10055327	ENSG00000047188.15	YTHDC2	chr5_113425211_C_A_b38	2.5e-08	0.39	Heart - Atrial Appendage
rs10055327	ENSG00000047188.15	YTHDC2	chr5_113425211_C_A_b38	2e-05	0.3	Pancreas
rs10055327	ENSG00000047188.15	YTHDC2	chr5_113425211_C_A_b38	5.3e-07	0.26	Esophagus - Muscularis
rs10055327	ENSG00000047188.15	YTHDC2	chr5_113425211_C_A_b38	2.6e-06	0.24	Artery - Aorta
rs10055327	ENSG00000047188.15	YTHDC2	chr5_113425211_C_A_b38	1.1e-07	0.18	Whole Blood
rs10055327	ENSG00000047188.15	YTHDC2	chr5_113425211_C_A_b38	8.3e-06	0.41	Small Intestine - Terminal Ileum
rs10055327	ENSG00000047188.15	YTHDC2	chr5_113425211_C_A_b38	3.3e-06	0.28	Esophagus - Gastroesophageal Junction
rs10055496	ENSG00000047188.15	YTHDC2	chr5_113666100_C_T_b38	1.1e-06	0.28	Brain - Cerebellum
rs10056194	ENSG00000047188.15	YTHDC2	chr5_113522165_T_G_b38	0.00014	0.12	Esophagus - Mucosa
rs10056194	ENSG00000047188.15	YTHDC2	chr5_113522165_T_G_b38	1.7e-08	0.27	Brain - Cerebellum
rs10056194	ENSG00000047188.15	YTHDC2	chr5_113522165_T_G_b38	8e-05	0.13	Cells - Cultured fibroblasts
rs1005668	ENSG00000123200.16	ZC3H13	chr13_45910956_T_C_b38	0.00014	0.096	Thyroid
rs10056847	ENSG00000047188.15	YTHDC2	chr5_113277293_A_G_b38	1.1e-06	0.098	Skin - Sun Exposed (Lower leg)
rs10056847	ENSG00000047188.15	YTHDC2	chr5_113277293_A_G_b38	9.3e-13	0.33	Brain - Cerebellum
rs10056847	ENSG00000047188.15	YTHDC2	chr5_113277293_A_G_b38	7.4e-05	0.13	Cells - Cultured fibroblasts
rs10056847	ENSG00000047188.15	YTHDC2	chr5_113277293_A_G_b38	1.1e-05	0.16	Heart - Left Ventricle
rs10056847	ENSG00000047188.15	YTHDC2	chr5_113277293_A_G_b38	4.9e-05	0.14	Adipose - Visceral (Omentum)
rs10056847	ENSG00000047188.15	YTHDC2	chr5_113277293_A_G_b38	0.00019	0.11	Esophagus - Muscularis
rs10056847	ENSG00000047188.15	YTHDC2	chr5_113277293_A_G_b38	2.3e-05	0.19	Heart - Atrial Appendage
rs10057000	ENSG00000047188.15	YTHDC2	chr5_113446467_T_A_b38	1.8e-11	0.39	Heart - Left Ventricle
rs10057000	ENSG00000047188.15	YTHDC2	chr5_113446467_T_A_b38	3.3e-06	0.28	Esophagus - Gastroesophageal Junction
rs10057000	ENSG00000047188.15	YTHDC2	chr5_113446467_T_A_b38	2.6e-06	0.24	Artery - Aorta
rs10057000	ENSG00000047188.15	YTHDC2	chr5_113446467_T_A_b38	3.1e-05	0.17	Adipose - Subcutaneous
rs10057000	ENSG00000047188.15	YTHDC2	chr5_113446467_T_A_b38	8.3e-06	0.41	Small Intestine - Terminal Ileum
rs10057000	ENSG00000047188.15	YTHDC2	chr5_113446467_T_A_b38	2.2e-07	0.17	Whole Blood
rs10057000	ENSG00000047188.15	YTHDC2	chr5_113446467_T_A_b38	2e-08	0.31	Adipose - Visceral (Omentum)
rs10057000	ENSG00000047188.15	YTHDC2	chr5_113446467_T_A_b38	2e-05	0.3	Pancreas
rs10057000	ENSG00000047188.15	YTHDC2	chr5_113446467_T_A_b38	8.8e-07	0.25	Esophagus - Muscularis
rs10057000	ENSG00000047188.15	YTHDC2	chr5_113446467_T_A_b38	6.5e-08	0.38	Heart - Atrial Appendage
rs10057000	ENSG00000047188.15	YTHDC2	chr5_113446467_T_A_b38	1.4e-17	0.45	Lung
rs10057210	ENSG00000047188.15	YTHDC2	chr5_113337990_A_G_b38	8.4e-05	0.11	Breast - Mammary Tissue
rs10057210	ENSG00000047188.15	YTHDC2	chr5_113337990_A_G_b38	6.1e-10	0.15	Skin - Not Sun Exposed (Suprapubic)
rs10057210	ENSG00000047188.15	YTHDC2	chr5_113337990_A_G_b38	3.2e-20	0.27	Cells - Cultured fibroblasts
rs10057210	ENSG00000047188.15	YTHDC2	chr5_113337990_A_G_b38	5.3e-09	0.16	Colon - Sigmoid
rs10057210	ENSG00000047188.15	YTHDC2	chr5_113337990_A_G_b38	1.6e-10	0.12	Whole Blood
rs10057210	ENSG00000047188.15	YTHDC2	chr5_113337990_A_G_b38	8.9e-05	0.13	Esophagus - Gastroesophageal Junction
rs10057210	ENSG00000047188.15	YTHDC2	chr5_113337990_A_G_b38	3.8e-06	0.27	Minor Salivary Gland
rs10057210	ENSG00000047188.15	YTHDC2	chr5_113337990_A_G_b38	1.8e-10	0.17	Testis
rs10057210	ENSG00000047188.15	YTHDC2	chr5_113337990_A_G_b38	1.3e-11	0.13	Thyroid
rs10057210	ENSG00000047188.15	YTHDC2	chr5_113337990_A_G_b38	8.4e-07	0.28	Ovary
rs10057210	ENSG00000047188.15	YTHDC2	chr5_113337990_A_G_b38	5.4e-06	0.18	Pancreas
rs10057210	ENSG00000047188.15	YTHDC2	chr5_113337990_A_G_b38	4e-06	0.18	Heart - Atrial Appendage
rs10057210	ENSG00000047188.15	YTHDC2	chr5_113337990_A_G_b38	2.9e-07	0.17	Heart - Left Ventricle
rs10057210	ENSG00000047188.15	YTHDC2	chr5_113337990_A_G_b38	2.2e-06	0.21	Pituitary
rs10057210	ENSG00000047188.15	YTHDC2	chr5_113337990_A_G_b38	1.1e-06	0.12	Esophagus - Mucosa
rs10057210	ENSG00000047188.15	YTHDC2	chr5_113337990_A_G_b38	7.7e-13	0.13	Skin - Sun Exposed (Lower leg)
rs10057210	ENSG00000047188.15	YTHDC2	chr5_113337990_A_G_b38	6e-12	0.2	Adipose - Visceral (Omentum)
rs10057210	ENSG00000047188.15	YTHDC2	chr5_113337990_A_G_b38	6.1e-05	0.077	Artery - Tibial
rs10057210	ENSG00000047188.15	YTHDC2	chr5_113337990_A_G_b38	5.3e-07	0.2	Brain - Cerebellar Hemisphere
rs10057210	ENSG00000047188.15	YTHDC2	chr5_113337990_A_G_b38	6e-06	0.091	Nerve - Tibial
rs10057210	ENSG00000047188.15	YTHDC2	chr5_113337990_A_G_b38	1.3e-16	0.34	Brain - Cerebellum
rs10057210	ENSG00000047188.15	YTHDC2	chr5_113337990_A_G_b38	3.5e-05	0.13	Colon - Transverse
rs10057210	ENSG00000047188.15	YTHDC2	chr5_113337990_A_G_b38	2.2e-12	0.18	Esophagus - Muscularis
rs10057210	ENSG00000047188.15	YTHDC2	chr5_113337990_A_G_b38	2.3e-05	0.18	Brain - Nucleus accumbens (basal ganglia)
rs10057210	ENSG00000047188.15	YTHDC2	chr5_113337990_A_G_b38	6.3e-08	0.16	Stomach
rs10057210	ENSG00000047188.15	YTHDC2	chr5_113337990_A_G_b38	4e-08	0.18	Brain - Cortex
rs10057210	ENSG00000047188.15	YTHDC2	chr5_113337990_A_G_b38	7.1e-09	0.17	Lung
rs10057264	ENSG00000047188.15	YTHDC2	chr5_113425838_C_T_b38	2e-08	0.31	Adipose - Visceral (Omentum)
rs10057264	ENSG00000047188.15	YTHDC2	chr5_113425838_C_T_b38	2.6e-06	0.24	Artery - Aorta
rs10057264	ENSG00000047188.15	YTHDC2	chr5_113425838_C_T_b38	6.5e-18	0.46	Lung
rs10057264	ENSG00000047188.15	YTHDC2	chr5_113425838_C_T_b38	5.3e-07	0.26	Esophagus - Muscularis
rs10057264	ENSG00000047188.15	YTHDC2	chr5_113425838_C_T_b38	1.8e-11	0.39	Heart - Left Ventricle
rs10057264	ENSG00000047188.15	YTHDC2	chr5_113425838_C_T_b38	2.9e-05	0.17	Adipose - Subcutaneous
rs10057264	ENSG00000047188.15	YTHDC2	chr5_113425838_C_T_b38	1.1e-07	0.18	Whole Blood
rs10057264	ENSG00000047188.15	YTHDC2	chr5_113425838_C_T_b38	2.5e-08	0.39	Heart - Atrial Appendage
rs10057264	ENSG00000047188.15	YTHDC2	chr5_113425838_C_T_b38	2e-05	0.3	Pancreas
rs10057264	ENSG00000047188.15	YTHDC2	chr5_113425838_C_T_b38	3.3e-06	0.28	Esophagus - Gastroesophageal Junction
rs10057264	ENSG00000047188.15	YTHDC2	chr5_113425838_C_T_b38	8.3e-06	0.41	Small Intestine - Terminal Ileum
rs10057321	ENSG00000047188.15	YTHDC2	chr5_113639032_A_G_b38	4.1e-08	0.26	Brain - Cerebellum
rs10057321	ENSG00000047188.15	YTHDC2	chr5_113639032_A_G_b38	8.7e-05	0.13	Cells - Cultured fibroblasts
rs10057321	ENSG00000047188.15	YTHDC2	chr5_113639032_A_G_b38	6.1e-07	0.1	Thyroid
rs10057321	ENSG00000047188.15	YTHDC2	chr5_113639032_A_G_b38	5.9e-05	0.15	Brain - Cortex
rs10057372	ENSG00000047188.15	YTHDC2	chr5_113425887_G_A_b38	3.3e-06	0.28	Esophagus - Gastroesophageal Junction
rs10057372	ENSG00000047188.15	YTHDC2	chr5_113425887_G_A_b38	2.9e-05	0.17	Adipose - Subcutaneous
rs10057372	ENSG00000047188.15	YTHDC2	chr5_113425887_G_A_b38	1.8e-11	0.39	Heart - Left Ventricle
rs10057372	ENSG00000047188.15	YTHDC2	chr5_113425887_G_A_b38	2.6e-06	0.24	Artery - Aorta
rs10057372	ENSG00000047188.15	YTHDC2	chr5_113425887_G_A_b38	5.3e-07	0.26	Esophagus - Muscularis
rs10057372	ENSG00000047188.15	YTHDC2	chr5_113425887_G_A_b38	1.1e-07	0.18	Whole Blood
rs10057372	ENSG00000047188.15	YTHDC2	chr5_113425887_G_A_b38	8.3e-06	0.41	Small Intestine - Terminal Ileum
rs10057372	ENSG00000047188.15	YTHDC2	chr5_113425887_G_A_b38	2e-05	0.3	Pancreas
rs10057372	ENSG00000047188.15	YTHDC2	chr5_113425887_G_A_b38	2e-08	0.31	Adipose - Visceral (Omentum)
rs10057372	ENSG00000047188.15	YTHDC2	chr5_113425887_G_A_b38	2.5e-08	0.39	Heart - Atrial Appendage
rs10057372	ENSG00000047188.15	YTHDC2	chr5_113425887_G_A_b38	6.5e-18	0.46	Lung
rs1005745	ENSG00000047188.15	YTHDC2	chr5_113183798_G_A_b38	0.00017	0.11	Whole Blood
rs1005746	ENSG00000047188.15	YTHDC2	chr5_113183774_G_A_b38	0.00017	0.11	Whole Blood
rs10058535	ENSG00000047188.15	YTHDC2	chr5_113408716_A_G_b38	2.5e-05	0.35	Heart - Left Ventricle
rs10058535	ENSG00000047188.15	YTHDC2	chr5_113408716_A_G_b38	0.00017	0.27	Esophagus - Muscularis
rs10058535	ENSG00000047188.15	YTHDC2	chr5_113408716_A_G_b38	8.4e-10	0.45	Lung
rs10058535	ENSG00000047188.15	YTHDC2	chr5_113408716_A_G_b38	2.7e-05	0.19	Whole Blood
rs10059373	ENSG00000047188.15	YTHDC2	chr5_113667294_G_A_b38	2.9e-06	0.27	Brain - Cerebellum
rs10060179	ENSG00000047188.15	YTHDC2	chr5_113414893_A_G_b38	2e-05	0.3	Pancreas
rs10060179	ENSG00000047188.15	YTHDC2	chr5_113414893_A_G_b38	8.3e-06	0.41	Small Intestine - Terminal Ileum
rs10060179	ENSG00000047188.15	YTHDC2	chr5_113414893_A_G_b38	2.5e-08	0.39	Heart - Atrial Appendage
rs10060179	ENSG00000047188.15	YTHDC2	chr5_113414893_A_G_b38	6.5e-18	0.46	Lung
rs10060179	ENSG00000047188.15	YTHDC2	chr5_113414893_A_G_b38	2e-08	0.31	Adipose - Visceral (Omentum)
rs10060179	ENSG00000047188.15	YTHDC2	chr5_113414893_A_G_b38	2.9e-05	0.17	Adipose - Subcutaneous
rs10060179	ENSG00000047188.15	YTHDC2	chr5_113414893_A_G_b38	5.3e-07	0.26	Esophagus - Muscularis
rs10060179	ENSG00000047188.15	YTHDC2	chr5_113414893_A_G_b38	3.3e-06	0.28	Esophagus - Gastroesophageal Junction
rs10060179	ENSG00000047188.15	YTHDC2	chr5_113414893_A_G_b38	2.6e-06	0.24	Artery - Aorta
rs10060179	ENSG00000047188.15	YTHDC2	chr5_113414893_A_G_b38	1.8e-11	0.39	Heart - Left Ventricle
rs10060179	ENSG00000047188.15	YTHDC2	chr5_113414893_A_G_b38	1.1e-07	0.18	Whole Blood
rs10061331	ENSG00000047188.15	YTHDC2	chr5_113364193_T_G_b38	1e-05	0.11	Esophagus - Muscularis
rs10061331	ENSG00000047188.15	YTHDC2	chr5_113364193_T_G_b38	5.9e-05	0.12	Lung
rs10061331	ENSG00000047188.15	YTHDC2	chr5_113364193_T_G_b38	1.5e-08	0.22	Heart - Atrial Appendage
rs10061331	ENSG00000047188.15	YTHDC2	chr5_113364193_T_G_b38	2.2e-08	0.1	Thyroid
rs10061331	ENSG00000047188.15	YTHDC2	chr5_113364193_T_G_b38	2.9e-05	0.25	Ovary
rs10061331	ENSG00000047188.15	YTHDC2	chr5_113364193_T_G_b38	1.1e-06	0.2	Brain - Cerebellar Hemisphere
rs10061331	ENSG00000047188.15	YTHDC2	chr5_113364193_T_G_b38	9.9e-07	0.22	Pituitary
rs10061331	ENSG00000047188.15	YTHDC2	chr5_113364193_T_G_b38	1e-07	0.15	Cells - Cultured fibroblasts
rs10061331	ENSG00000047188.15	YTHDC2	chr5_113364193_T_G_b38	5.3e-06	0.18	Pancreas
rs10061331	ENSG00000047188.15	YTHDC2	chr5_113364193_T_G_b38	8.6e-05	0.13	Heart - Left Ventricle
rs10061331	ENSG00000047188.15	YTHDC2	chr5_113364193_T_G_b38	6.4e-12	0.28	Brain - Cerebellum
rs10061462	ENSG00000047188.15	YTHDC2	chr5_113390508_A_T_b38	4.7e-05	0.19	Brain - Cerebellar Hemisphere
rs10061462	ENSG00000047188.15	YTHDC2	chr5_113390508_A_T_b38	1.7e-05	0.14	Cells - Cultured fibroblasts
rs10061462	ENSG00000047188.15	YTHDC2	chr5_113390508_A_T_b38	5e-05	0.091	Thyroid
rs10061462	ENSG00000047188.15	YTHDC2	chr5_113390508_A_T_b38	6.3e-10	0.29	Brain - Cerebellum
rs10061552	ENSG00000047188.15	YTHDC2	chr5_113564322_T_A_b38	3.4e-05	0.26	Brain - Hypothalamus
rs10061552	ENSG00000047188.15	YTHDC2	chr5_113564322_T_A_b38	8.2e-05	0.12	Testis
rs10061552	ENSG00000047188.15	YTHDC2	chr5_113564322_T_A_b38	1.4e-06	0.24	Pancreas
rs10061552	ENSG00000047188.15	YTHDC2	chr5_113564322_T_A_b38	1.5e-05	0.21	Prostate
rs10061552	ENSG00000047188.15	YTHDC2	chr5_113564322_T_A_b38	3.7e-10	0.2	Cells - Cultured fibroblasts
rs10061552	ENSG00000047188.15	YTHDC2	chr5_113564322_T_A_b38	4.7e-07	0.23	Heart - Atrial Appendage
rs10061552	ENSG00000047188.15	YTHDC2	chr5_113564322_T_A_b38	6.5e-21	0.2	Artery - Tibial
rs10061552	ENSG00000047188.15	YTHDC2	chr5_113564322_T_A_b38	8.6e-07	0.35	Minor Salivary Gland
rs10061552	ENSG00000047188.15	YTHDC2	chr5_113564322_T_A_b38	3.1e-29	0.22	Whole Blood
rs10061552	ENSG00000047188.15	YTHDC2	chr5_113564322_T_A_b38	2e-09	0.18	Breast - Mammary Tissue
rs10061552	ENSG00000047188.15	YTHDC2	chr5_113564322_T_A_b38	3e-05	0.26	Adrenal Gland
rs10061552	ENSG00000047188.15	YTHDC2	chr5_113564322_T_A_b38	7.8e-08	0.16	Esophagus - Mucosa
rs10061552	ENSG00000047188.15	YTHDC2	chr5_113564322_T_A_b38	4.4e-08	0.18	Colon - Sigmoid
rs10061552	ENSG00000047188.15	YTHDC2	chr5_113564322_T_A_b38	1.9e-08	0.13	Nerve - Tibial
rs10061552	ENSG00000047188.15	YTHDC2	chr5_113564322_T_A_b38	4.9e-16	0.27	Lung
rs10061552	ENSG00000047188.15	YTHDC2	chr5_113564322_T_A_b38	1e-18	0.24	Skin - Not Sun Exposed (Suprapubic)
rs10061552	ENSG00000047188.15	YTHDC2	chr5_113564322_T_A_b38	2.8e-15	0.2	Adipose - Subcutaneous
rs10061552	ENSG00000047188.15	YTHDC2	chr5_113564322_T_A_b38	2.8e-20	0.3	Adipose - Visceral (Omentum)
rs10061552	ENSG00000047188.15	YTHDC2	chr5_113564322_T_A_b38	4.7e-05	0.09	Thyroid
rs10061552	ENSG00000047188.15	YTHDC2	chr5_113564322_T_A_b38	6.3e-08	0.2	Colon - Transverse
rs10061552	ENSG00000047188.15	YTHDC2	chr5_113564322_T_A_b38	3e-07	0.23	Small Intestine - Terminal Ileum
rs10061552	ENSG00000047188.15	YTHDC2	chr5_113564322_T_A_b38	5.1e-13	0.22	Esophagus - Muscularis
rs10061552	ENSG00000047188.15	YTHDC2	chr5_113564322_T_A_b38	8.2e-07	0.16	Stomach
rs10061552	ENSG00000047188.15	YTHDC2	chr5_113564322_T_A_b38	2.3e-11	0.26	Heart - Left Ventricle
rs10061552	ENSG00000047188.15	YTHDC2	chr5_113564322_T_A_b38	2.1e-11	0.14	Skin - Sun Exposed (Lower leg)
rs10061552	ENSG00000047188.15	YTHDC2	chr5_113564322_T_A_b38	2.8e-08	0.39	Uterus
rs10061552	ENSG00000047188.15	YTHDC2	chr5_113564322_T_A_b38	2.2e-10	0.24	Esophagus - Gastroesophageal Junction
rs10061552	ENSG00000047188.15	YTHDC2	chr5_113564322_T_A_b38	2.2e-19	0.26	Artery - Aorta
rs10061610	ENSG00000047188.15	YTHDC2	chr5_113469322_T_G_b38	1e-05	-0.13	Cells - Cultured fibroblasts
rs10061610	ENSG00000047188.15	YTHDC2	chr5_113469322_T_G_b38	3.6e-07	-0.1	Thyroid
rs10061610	ENSG00000047188.15	YTHDC2	chr5_113469322_T_G_b38	2.1e-09	-0.27	Brain - Cerebellum
rs10061610	ENSG00000047188.15	YTHDC2	chr5_113469322_T_G_b38	4.1e-05	-0.16	Brain - Cortex
rs10061610	ENSG00000047188.15	YTHDC2	chr5_113469322_T_G_b38	2.9e-05	-0.17	Brain - Cerebellar Hemisphere
rs10061922	ENSG00000047188.15	YTHDC2	chr5_113634078_G_T_b38	2e-07	0.25	Brain - Cerebellum
rs10061922	ENSG00000047188.15	YTHDC2	chr5_113634078_G_T_b38	8.1e-06	0.2	Pituitary
rs10061922	ENSG00000047188.15	YTHDC2	chr5_113634078_G_T_b38	4.1e-05	0.12	Lung
rs10061922	ENSG00000047188.15	YTHDC2	chr5_113634078_G_T_b38	4.6e-07	0.2	Heart - Atrial Appendage
rs10061922	ENSG00000047188.15	YTHDC2	chr5_113634078_G_T_b38	1.1e-08	0.11	Thyroid
rs10061922	ENSG00000047188.15	YTHDC2	chr5_113634078_G_T_b38	1.5e-05	0.13	Cells - Cultured fibroblasts
rs10062004	ENSG00000047188.15	YTHDC2	chr5_113359217_T_C_b38	1.6e-09	0.23	Heart - Atrial Appendage
rs10062004	ENSG00000047188.15	YTHDC2	chr5_113359217_T_C_b38	2.6e-05	0.14	Colon - Transverse
rs10062004	ENSG00000047188.15	YTHDC2	chr5_113359217_T_C_b38	8.2e-07	0.14	Lung
rs10062004	ENSG00000047188.15	YTHDC2	chr5_113359217_T_C_b38	2.6e-06	0.21	Pituitary
rs10062004	ENSG00000047188.15	YTHDC2	chr5_113359217_T_C_b38	7.5e-05	0.13	Esophagus - Gastroesophageal Junction
rs10062004	ENSG00000047188.15	YTHDC2	chr5_113359217_T_C_b38	1.3e-05	0.26	Ovary
rs10062004	ENSG00000047188.15	YTHDC2	chr5_113359217_T_C_b38	1.2e-05	0.14	Heart - Left Ventricle
rs10062004	ENSG00000047188.15	YTHDC2	chr5_113359217_T_C_b38	9.9e-10	0.17	Cells - Cultured fibroblasts
rs10062004	ENSG00000047188.15	YTHDC2	chr5_113359217_T_C_b38	2e-13	0.3	Brain - Cerebellum
rs10062004	ENSG00000047188.15	YTHDC2	chr5_113359217_T_C_b38	3.4e-06	0.18	Pancreas
rs10062004	ENSG00000047188.15	YTHDC2	chr5_113359217_T_C_b38	4.7e-10	0.11	Thyroid
rs10062004	ENSG00000047188.15	YTHDC2	chr5_113359217_T_C_b38	2.6e-07	0.21	Brain - Cerebellar Hemisphere
rs10062004	ENSG00000047188.15	YTHDC2	chr5_113359217_T_C_b38	7.6e-05	0.071	Skin - Sun Exposed (Lower leg)
rs10062004	ENSG00000047188.15	YTHDC2	chr5_113359217_T_C_b38	5.3e-07	0.13	Esophagus - Muscularis
rs10062004	ENSG00000047188.15	YTHDC2	chr5_113359217_T_C_b38	3.1e-05	0.15	Brain - Cortex
rs10063008	ENSG00000047188.15	YTHDC2	chr5_113579380_C_T_b38	4e-12	0.27	Heart - Left Ventricle
rs10063008	ENSG00000047188.15	YTHDC2	chr5_113579380_C_T_b38	6.4e-19	0.24	Skin - Not Sun Exposed (Suprapubic)
rs10063008	ENSG00000047188.15	YTHDC2	chr5_113579380_C_T_b38	1.8e-29	0.23	Whole Blood
rs10063008	ENSG00000047188.15	YTHDC2	chr5_113579380_C_T_b38	1.3e-06	0.16	Stomach
rs10063008	ENSG00000047188.15	YTHDC2	chr5_113579380_C_T_b38	9.4e-06	0.27	Adrenal Gland
rs10063008	ENSG00000047188.15	YTHDC2	chr5_113579380_C_T_b38	6.9e-21	0.31	Adipose - Visceral (Omentum)
rs10063008	ENSG00000047188.15	YTHDC2	chr5_113579380_C_T_b38	7.2e-08	0.37	Minor Salivary Gland
rs10063008	ENSG00000047188.15	YTHDC2	chr5_113579380_C_T_b38	7.3e-07	0.25	Pancreas
rs10063008	ENSG00000047188.15	YTHDC2	chr5_113579380_C_T_b38	4.3e-10	0.2	Cells - Cultured fibroblasts
rs10063008	ENSG00000047188.15	YTHDC2	chr5_113579380_C_T_b38	2.8e-08	0.13	Nerve - Tibial
rs10063008	ENSG00000047188.15	YTHDC2	chr5_113579380_C_T_b38	1.1e-16	0.21	Adipose - Subcutaneous
rs10063008	ENSG00000047188.15	YTHDC2	chr5_113579380_C_T_b38	1.6e-05	0.21	Prostate
rs10063008	ENSG00000047188.15	YTHDC2	chr5_113579380_C_T_b38	2.8e-08	0.39	Uterus
rs10063008	ENSG00000047188.15	YTHDC2	chr5_113579380_C_T_b38	1.1e-09	0.23	Esophagus - Gastroesophageal Junction
rs10063008	ENSG00000047188.15	YTHDC2	chr5_113579380_C_T_b38	1.8e-09	0.2	Colon - Sigmoid
rs10063008	ENSG00000047188.15	YTHDC2	chr5_113579380_C_T_b38	4.2e-16	0.28	Lung
rs10063008	ENSG00000047188.15	YTHDC2	chr5_113579380_C_T_b38	2.2e-19	0.26	Artery - Aorta
rs10063008	ENSG00000047188.15	YTHDC2	chr5_113579380_C_T_b38	9.7e-21	0.2	Artery - Tibial
rs10063008	ENSG00000047188.15	YTHDC2	chr5_113579380_C_T_b38	2.4e-05	0.13	Testis
rs10063008	ENSG00000047188.15	YTHDC2	chr5_113579380_C_T_b38	1.8e-09	0.18	Breast - Mammary Tissue
rs10063008	ENSG00000047188.15	YTHDC2	chr5_113579380_C_T_b38	8.1e-08	0.25	Heart - Atrial Appendage
rs10063008	ENSG00000047188.15	YTHDC2	chr5_113579380_C_T_b38	1.1e-11	0.2	Esophagus - Muscularis
rs10063008	ENSG00000047188.15	YTHDC2	chr5_113579380_C_T_b38	8.7e-08	0.24	Small Intestine - Terminal Ileum
rs10063008	ENSG00000047188.15	YTHDC2	chr5_113579380_C_T_b38	1.1e-05	0.097	Thyroid
rs10063008	ENSG00000047188.15	YTHDC2	chr5_113579380_C_T_b38	7.8e-08	0.16	Esophagus - Mucosa
rs10063008	ENSG00000047188.15	YTHDC2	chr5_113579380_C_T_b38	2e-05	0.27	Brain - Hypothalamus
rs10063008	ENSG00000047188.15	YTHDC2	chr5_113579380_C_T_b38	9.8e-12	0.14	Skin - Sun Exposed (Lower leg)
rs10063008	ENSG00000047188.15	YTHDC2	chr5_113579380_C_T_b38	4.2e-08	0.2	Colon - Transverse
rs10063313	ENSG00000047188.15	YTHDC2	chr5_113469117_C_T_b38	2.9e-05	-0.17	Brain - Cerebellar Hemisphere
rs10063313	ENSG00000047188.15	YTHDC2	chr5_113469117_C_T_b38	3.6e-07	-0.1	Thyroid
rs10063313	ENSG00000047188.15	YTHDC2	chr5_113469117_C_T_b38	1e-05	-0.13	Cells - Cultured fibroblasts
rs10063313	ENSG00000047188.15	YTHDC2	chr5_113469117_C_T_b38	2.1e-09	-0.27	Brain - Cerebellum
rs10063313	ENSG00000047188.15	YTHDC2	chr5_113469117_C_T_b38	4.1e-05	-0.16	Brain - Cortex
rs10063334	ENSG00000047188.15	YTHDC2	chr5_113425177_T_C_b38	5.2e-10	0.2	Cells - Cultured fibroblasts
rs10063334	ENSG00000047188.15	YTHDC2	chr5_113425177_T_C_b38	3e-29	0.22	Whole Blood
rs10063334	ENSG00000047188.15	YTHDC2	chr5_113425177_T_C_b38	8e-16	0.17	Artery - Tibial
rs10063334	ENSG00000047188.15	YTHDC2	chr5_113425177_T_C_b38	3.1e-24	0.32	Adipose - Visceral (Omentum)
rs10063334	ENSG00000047188.15	YTHDC2	chr5_113425177_T_C_b38	5.3e-08	0.36	Minor Salivary Gland
rs10063334	ENSG00000047188.15	YTHDC2	chr5_113425177_T_C_b38	4.9e-07	0.16	Stomach
rs10063334	ENSG00000047188.15	YTHDC2	chr5_113425177_T_C_b38	2.2e-16	0.23	Artery - Aorta
rs10063334	ENSG00000047188.15	YTHDC2	chr5_113425177_T_C_b38	8e-08	0.24	Heart - Atrial Appendage
rs10063334	ENSG00000047188.15	YTHDC2	chr5_113425177_T_C_b38	3.3e-07	0.15	Breast - Mammary Tissue
rs10063334	ENSG00000047188.15	YTHDC2	chr5_113425177_T_C_b38	5.7e-06	0.14	Colon - Sigmoid
rs10063334	ENSG00000047188.15	YTHDC2	chr5_113425177_T_C_b38	6.9e-07	0.11	Nerve - Tibial
rs10063334	ENSG00000047188.15	YTHDC2	chr5_113425177_T_C_b38	1.2e-09	0.12	Skin - Sun Exposed (Lower leg)
rs10063334	ENSG00000047188.15	YTHDC2	chr5_113425177_T_C_b38	6.8e-17	0.23	Skin - Not Sun Exposed (Suprapubic)
rs10063334	ENSG00000047188.15	YTHDC2	chr5_113425177_T_C_b38	3.8e-13	0.21	Esophagus - Muscularis
rs10063334	ENSG00000047188.15	YTHDC2	chr5_113425177_T_C_b38	7.3e-07	0.24	Pancreas
rs10063334	ENSG00000047188.15	YTHDC2	chr5_113425177_T_C_b38	0.00012	0.083	Thyroid
rs10063334	ENSG00000047188.15	YTHDC2	chr5_113425177_T_C_b38	8.1e-08	0.25	Small Intestine - Terminal Ileum
rs10063334	ENSG00000047188.15	YTHDC2	chr5_113425177_T_C_b38	1.1e-21	0.31	Lung
rs10063334	ENSG00000047188.15	YTHDC2	chr5_113425177_T_C_b38	1e-06	0.29	Adrenal Gland
rs10063334	ENSG00000047188.15	YTHDC2	chr5_113425177_T_C_b38	1e-09	0.22	Esophagus - Gastroesophageal Junction
rs10063334	ENSG00000047188.15	YTHDC2	chr5_113425177_T_C_b38	1.6e-06	0.14	Esophagus - Mucosa
rs10063334	ENSG00000047188.15	YTHDC2	chr5_113425177_T_C_b38	2.2e-06	0.17	Colon - Transverse
rs10063334	ENSG00000047188.15	YTHDC2	chr5_113425177_T_C_b38	6.5e-14	0.18	Adipose - Subcutaneous
rs10063334	ENSG00000047188.15	YTHDC2	chr5_113425177_T_C_b38	5.1e-14	0.28	Heart - Left Ventricle
rs10063334	ENSG00000047188.15	YTHDC2	chr5_113425177_T_C_b38	8.6e-06	0.31	Uterus
rs10063452	ENSG00000047188.15	YTHDC2	chr5_113398468_C_T_b38	5.6e-13	0.29	Brain - Cerebellum
rs10063452	ENSG00000047188.15	YTHDC2	chr5_113398468_C_T_b38	3.4e-07	0.2	Brain - Cerebellar Hemisphere
rs10063452	ENSG00000047188.15	YTHDC2	chr5_113398468_C_T_b38	4.8e-10	0.11	Thyroid
rs10063452	ENSG00000047188.15	YTHDC2	chr5_113398468_C_T_b38	8.5e-09	0.16	Cells - Cultured fibroblasts
rs10063452	ENSG00000047188.15	YTHDC2	chr5_113398468_C_T_b38	5e-09	0.22	Heart - Atrial Appendage
rs10063452	ENSG00000047188.15	YTHDC2	chr5_113398468_C_T_b38	0.0001	0.069	Skin - Sun Exposed (Lower leg)
rs10063452	ENSG00000047188.15	YTHDC2	chr5_113398468_C_T_b38	5.1e-06	0.18	Pancreas
rs10063452	ENSG00000047188.15	YTHDC2	chr5_113398468_C_T_b38	1.8e-05	0.14	Heart - Left Ventricle
rs10063452	ENSG00000047188.15	YTHDC2	chr5_113398468_C_T_b38	2.3e-05	0.14	Colon - Transverse
rs10063452	ENSG00000047188.15	YTHDC2	chr5_113398468_C_T_b38	6.3e-07	0.14	Lung
rs10063452	ENSG00000047188.15	YTHDC2	chr5_113398468_C_T_b38	9.1e-07	0.13	Esophagus - Muscularis
rs10063452	ENSG00000047188.15	YTHDC2	chr5_113398468_C_T_b38	1.4e-05	0.25	Ovary
rs10063452	ENSG00000047188.15	YTHDC2	chr5_113398468_C_T_b38	1.3e-06	0.21	Pituitary
rs10063452	ENSG00000047188.15	YTHDC2	chr5_113398468_C_T_b38	3.7e-05	0.14	Brain - Cortex
rs10064031	ENSG00000047188.15	YTHDC2	chr5_113635227_C_G_b38	7.1e-10	0.11	Thyroid
rs10064031	ENSG00000047188.15	YTHDC2	chr5_113635227_C_G_b38	6.7e-05	0.074	Skin - Sun Exposed (Lower leg)
rs10064031	ENSG00000047188.15	YTHDC2	chr5_113635227_C_G_b38	3.8e-05	0.13	Heart - Left Ventricle
rs10064031	ENSG00000047188.15	YTHDC2	chr5_113635227_C_G_b38	5.1e-08	0.25	Brain - Cerebellum
rs10064031	ENSG00000047188.15	YTHDC2	chr5_113635227_C_G_b38	1.1e-08	0.21	Heart - Atrial Appendage
rs10064031	ENSG00000047188.15	YTHDC2	chr5_113635227_C_G_b38	0.00013	0.1	Esophagus - Muscularis
rs10064031	ENSG00000047188.15	YTHDC2	chr5_113635227_C_G_b38	3.8e-07	0.15	Cells - Cultured fibroblasts
rs10064031	ENSG00000047188.15	YTHDC2	chr5_113635227_C_G_b38	1.7e-05	0.13	Lung
rs10064031	ENSG00000047188.15	YTHDC2	chr5_113635227_C_G_b38	1.4e-06	0.21	Pituitary
rs10064445	ENSG00000047188.15	YTHDC2	chr5_113740398_G_A_b38	5.8e-07	-0.13	Artery - Aorta
rs10064445	ENSG00000047188.15	YTHDC2	chr5_113740398_G_A_b38	6.7e-07	-0.097	Whole Blood
rs10065616	ENSG00000047188.15	YTHDC2	chr5_113611049_G_A_b38	8.9e-06	0.2	Prostate
rs10065616	ENSG00000047188.15	YTHDC2	chr5_113611049_G_A_b38	1.6e-15	0.28	Heart - Left Ventricle
rs10065616	ENSG00000047188.15	YTHDC2	chr5_113611049_G_A_b38	1.4e-25	0.32	Adipose - Visceral (Omentum)
rs10065616	ENSG00000047188.15	YTHDC2	chr5_113611049_G_A_b38	1.1e-18	0.21	Adipose - Subcutaneous
rs10065616	ENSG00000047188.15	YTHDC2	chr5_113611049_G_A_b38	2.2e-17	0.23	Esophagus - Muscularis
rs10065616	ENSG00000047188.15	YTHDC2	chr5_113611049_G_A_b38	5.5e-10	0.21	Esophagus - Gastroesophageal Junction
rs10065616	ENSG00000047188.15	YTHDC2	chr5_113611049_G_A_b38	1.1e-05	0.25	Brain - Hypothalamus
rs10065616	ENSG00000047188.15	YTHDC2	chr5_113611049_G_A_b38	4.1e-08	0.17	Stomach
rs10065616	ENSG00000047188.15	YTHDC2	chr5_113611049_G_A_b38	7e-12	0.29	Heart - Atrial Appendage
rs10065616	ENSG00000047188.15	YTHDC2	chr5_113611049_G_A_b38	6.7e-08	0.34	Uterus
rs10065616	ENSG00000047188.15	YTHDC2	chr5_113611049_G_A_b38	5.4e-08	0.15	Esophagus - Mucosa
rs10065616	ENSG00000047188.15	YTHDC2	chr5_113611049_G_A_b38	5.9e-09	0.26	Pancreas
rs10065616	ENSG00000047188.15	YTHDC2	chr5_113611049_G_A_b38	8.8e-13	0.14	Skin - Sun Exposed (Lower leg)
rs10065616	ENSG00000047188.15	YTHDC2	chr5_113611049_G_A_b38	4.1e-06	0.35	Vagina
rs10065616	ENSG00000047188.15	YTHDC2	chr5_113611049_G_A_b38	5.1e-37	0.24	Whole Blood
rs10065616	ENSG00000047188.15	YTHDC2	chr5_113611049_G_A_b38	4.1e-09	0.18	Colon - Sigmoid
rs10065616	ENSG00000047188.15	YTHDC2	chr5_113611049_G_A_b38	3.6e-08	0.35	Minor Salivary Gland
rs10065616	ENSG00000047188.15	YTHDC2	chr5_113611049_G_A_b38	3.8e-10	0.14	Nerve - Tibial
rs10065616	ENSG00000047188.15	YTHDC2	chr5_113611049_G_A_b38	4.1e-07	0.3	Adrenal Gland
rs10065616	ENSG00000047188.15	YTHDC2	chr5_113611049_G_A_b38	1.5e-19	0.18	Artery - Tibial
rs10065616	ENSG00000047188.15	YTHDC2	chr5_113611049_G_A_b38	2.4e-24	0.31	Lung
rs10065616	ENSG00000047188.15	YTHDC2	chr5_113611049_G_A_b38	1.3e-07	0.23	Small Intestine - Terminal Ileum
rs10065616	ENSG00000047188.15	YTHDC2	chr5_113611049_G_A_b38	3e-05	0.12	Testis
rs10065616	ENSG00000047188.15	YTHDC2	chr5_113611049_G_A_b38	1.2e-17	0.23	Artery - Aorta
rs10065616	ENSG00000047188.15	YTHDC2	chr5_113611049_G_A_b38	3.3e-07	0.1	Thyroid
rs10065616	ENSG00000047188.15	YTHDC2	chr5_113611049_G_A_b38	9.6e-19	0.23	Skin - Not Sun Exposed (Suprapubic)
rs10065616	ENSG00000047188.15	YTHDC2	chr5_113611049_G_A_b38	2.2e-13	0.22	Cells - Cultured fibroblasts
rs10065616	ENSG00000047188.15	YTHDC2	chr5_113611049_G_A_b38	7.2e-08	0.16	Breast - Mammary Tissue
rs10065616	ENSG00000047188.15	YTHDC2	chr5_113611049_G_A_b38	2.2e-07	0.18	Colon - Transverse
rs10065676	ENSG00000047188.15	YTHDC2	chr5_113611160_G_A_b38	0.0001	0.21	Artery - Aorta
rs10065676	ENSG00000047188.15	YTHDC2	chr5_113611160_G_A_b38	5.9e-05	0.41	Small Intestine - Terminal Ileum
rs10065676	ENSG00000047188.15	YTHDC2	chr5_113611160_G_A_b38	1.7e-07	0.18	Whole Blood
rs10065676	ENSG00000047188.15	YTHDC2	chr5_113611160_G_A_b38	9.5e-07	0.3	Esophagus - Gastroesophageal Junction
rs10065676	ENSG00000047188.15	YTHDC2	chr5_113611160_G_A_b38	2.2e-06	0.19	Adipose - Subcutaneous
rs10065676	ENSG00000047188.15	YTHDC2	chr5_113611160_G_A_b38	1.2e-10	0.38	Heart - Left Ventricle
rs10065676	ENSG00000047188.15	YTHDC2	chr5_113611160_G_A_b38	2.3e-08	0.31	Adipose - Visceral (Omentum)
rs10065676	ENSG00000047188.15	YTHDC2	chr5_113611160_G_A_b38	6.7e-07	0.34	Heart - Atrial Appendage
rs10065676	ENSG00000047188.15	YTHDC2	chr5_113611160_G_A_b38	3e-06	0.36	Pancreas
rs10065676	ENSG00000047188.15	YTHDC2	chr5_113611160_G_A_b38	2.4e-16	0.44	Lung
rs10065676	ENSG00000047188.15	YTHDC2	chr5_113611160_G_A_b38	1.8e-07	0.29	Esophagus - Muscularis
rs10065790	ENSG00000047188.15	YTHDC2	chr5_113575468_C_T_b38	6e-09	0.29	Brain - Cerebellum
rs10065790	ENSG00000047188.15	YTHDC2	chr5_113575468_C_T_b38	0.00011	0.13	Cells - Cultured fibroblasts
rs10066163	ENSG00000047188.15	YTHDC2	chr5_113423201_A_G_b38	1.8e-11	0.39	Heart - Left Ventricle
rs10066163	ENSG00000047188.15	YTHDC2	chr5_113423201_A_G_b38	5.3e-07	0.26	Esophagus - Muscularis
rs10066163	ENSG00000047188.15	YTHDC2	chr5_113423201_A_G_b38	8.3e-06	0.41	Small Intestine - Terminal Ileum
rs10066163	ENSG00000047188.15	YTHDC2	chr5_113423201_A_G_b38	3.3e-06	0.28	Esophagus - Gastroesophageal Junction
rs10066163	ENSG00000047188.15	YTHDC2	chr5_113423201_A_G_b38	2.9e-05	0.17	Adipose - Subcutaneous
rs10066163	ENSG00000047188.15	YTHDC2	chr5_113423201_A_G_b38	2.6e-06	0.24	Artery - Aorta
rs10066163	ENSG00000047188.15	YTHDC2	chr5_113423201_A_G_b38	1.1e-07	0.18	Whole Blood
rs10066163	ENSG00000047188.15	YTHDC2	chr5_113423201_A_G_b38	6.5e-18	0.46	Lung
rs10066163	ENSG00000047188.15	YTHDC2	chr5_113423201_A_G_b38	2e-08	0.31	Adipose - Visceral (Omentum)
rs10066163	ENSG00000047188.15	YTHDC2	chr5_113423201_A_G_b38	2e-05	0.3	Pancreas
rs10066163	ENSG00000047188.15	YTHDC2	chr5_113423201_A_G_b38	2.5e-08	0.39	Heart - Atrial Appendage
rs10066822	ENSG00000047188.15	YTHDC2	chr5_113157130_G_A_b38	3.3e-05	0.24	Esophagus - Gastroesophageal Junction
rs10066822	ENSG00000047188.15	YTHDC2	chr5_113157130_G_A_b38	1.1e-05	0.27	Lung
rs10066985	ENSG00000047188.15	YTHDC2	chr5_113371913_T_A_b38	2.8e-08	0.27	Pancreas
rs10066985	ENSG00000047188.15	YTHDC2	chr5_113371913_T_A_b38	1.8e-05	0.17	Esophagus - Gastroesophageal Junction
rs10066985	ENSG00000047188.15	YTHDC2	chr5_113371913_T_A_b38	8.6e-05	0.092	Thyroid
rs10066985	ENSG00000047188.15	YTHDC2	chr5_113371913_T_A_b38	2.5e-08	0.21	Lung
rs10066985	ENSG00000047188.15	YTHDC2	chr5_113371913_T_A_b38	4.5e-05	0.14	Esophagus - Muscularis
rs10067046	ENSG00000047188.15	YTHDC2	chr5_113340327_C_G_b38	3.2e-07	0.3	Ovary
rs10067046	ENSG00000047188.15	YTHDC2	chr5_113340327_C_G_b38	2.5e-06	0.27	Minor Salivary Gland
rs10067046	ENSG00000047188.15	YTHDC2	chr5_113340327_C_G_b38	1.1e-05	0.12	Breast - Mammary Tissue
rs10067046	ENSG00000047188.15	YTHDC2	chr5_113340327_C_G_b38	9.6e-18	0.35	Brain - Cerebellum
rs10067046	ENSG00000047188.15	YTHDC2	chr5_113340327_C_G_b38	6.3e-11	0.18	Testis
rs10067046	ENSG00000047188.15	YTHDC2	chr5_113340327_C_G_b38	3.8e-07	0.13	Esophagus - Mucosa
rs10067046	ENSG00000047188.15	YTHDC2	chr5_113340327_C_G_b38	2.1e-09	0.17	Colon - Sigmoid
rs10067046	ENSG00000047188.15	YTHDC2	chr5_113340327_C_G_b38	7.7e-07	0.2	Pancreas
rs10067046	ENSG00000047188.15	YTHDC2	chr5_113340327_C_G_b38	1e-20	0.27	Cells - Cultured fibroblasts
rs10067046	ENSG00000047188.15	YTHDC2	chr5_113340327_C_G_b38	2.8e-07	0.2	Heart - Atrial Appendage
rs10067046	ENSG00000047188.15	YTHDC2	chr5_113340327_C_G_b38	3.6e-10	0.18	Lung
rs10067046	ENSG00000047188.15	YTHDC2	chr5_113340327_C_G_b38	4.9e-05	0.13	Esophagus - Gastroesophageal Junction
rs10067046	ENSG00000047188.15	YTHDC2	chr5_113340327_C_G_b38	1.8e-05	0.14	Colon - Transverse
rs10067046	ENSG00000047188.15	YTHDC2	chr5_113340327_C_G_b38	2.5e-05	0.081	Artery - Tibial
rs10067046	ENSG00000047188.15	YTHDC2	chr5_113340327_C_G_b38	5.6e-11	0.16	Skin - Not Sun Exposed (Suprapubic)
rs10067046	ENSG00000047188.15	YTHDC2	chr5_113340327_C_G_b38	2.6e-05	0.17	Prostate
rs10067046	ENSG00000047188.15	YTHDC2	chr5_113340327_C_G_b38	1.6e-12	0.13	Skin - Sun Exposed (Lower leg)
rs10067046	ENSG00000047188.15	YTHDC2	chr5_113340327_C_G_b38	1e-12	0.21	Adipose - Visceral (Omentum)
rs10067046	ENSG00000047188.15	YTHDC2	chr5_113340327_C_G_b38	7.2e-06	0.19	Brain - Nucleus accumbens (basal ganglia)
rs10067046	ENSG00000047188.15	YTHDC2	chr5_113340327_C_G_b38	4e-06	0.094	Nerve - Tibial
rs10067046	ENSG00000047188.15	YTHDC2	chr5_113340327_C_G_b38	4.2e-05	0.17	Small Intestine - Terminal Ileum
rs10067046	ENSG00000047188.15	YTHDC2	chr5_113340327_C_G_b38	7.3e-11	0.12	Whole Blood
rs10067046	ENSG00000047188.15	YTHDC2	chr5_113340327_C_G_b38	2.8e-08	0.18	Heart - Left Ventricle
rs10067046	ENSG00000047188.15	YTHDC2	chr5_113340327_C_G_b38	2.2e-08	0.17	Stomach
rs10067046	ENSG00000047188.15	YTHDC2	chr5_113340327_C_G_b38	9.4e-08	0.18	Brain - Cortex
rs10067046	ENSG00000047188.15	YTHDC2	chr5_113340327_C_G_b38	1.3e-13	0.19	Esophagus - Muscularis
rs10067046	ENSG00000047188.15	YTHDC2	chr5_113340327_C_G_b38	6.5e-07	0.2	Brain - Cerebellar Hemisphere
rs10067046	ENSG00000047188.15	YTHDC2	chr5_113340327_C_G_b38	1e-11	0.13	Thyroid
rs10067046	ENSG00000047188.15	YTHDC2	chr5_113340327_C_G_b38	9.8e-07	0.22	Pituitary
rs10067066	ENSG00000113360.16	DROSHA	chr5_31446609_T_C_b38	9.8e-05	0.18	Muscle - Skeletal
rs10067803	ENSG00000047188.15	YTHDC2	chr5_113698208_T_C_b38	4e-07	-0.21	Heart - Atrial Appendage
rs10067803	ENSG00000047188.15	YTHDC2	chr5_113698208_T_C_b38	7.4e-05	-0.14	Heart - Left Ventricle
rs10067803	ENSG00000047188.15	YTHDC2	chr5_113698208_T_C_b38	0.00016	-0.097	Skin - Not Sun Exposed (Suprapubic)
rs10067803	ENSG00000047188.15	YTHDC2	chr5_113698208_T_C_b38	1.3e-05	-0.14	Adipose - Visceral (Omentum)
rs10067803	ENSG00000047188.15	YTHDC2	chr5_113698208_T_C_b38	3.1e-07	-0.21	Small Intestine - Terminal Ileum
rs10068052	ENSG00000113360.16	DROSHA	chr5_31471569_G_A_b38	6.7e-05	-0.083	Whole Blood
rs10068052	ENSG00000113360.16	DROSHA	chr5_31471569_G_A_b38	1.5e-10	-0.19	Esophagus - Mucosa
rs10068052	ENSG00000113360.16	DROSHA	chr5_31471569_G_A_b38	2.2e-06	-0.17	Heart - Atrial Appendage
rs10068052	ENSG00000113360.16	DROSHA	chr5_31471569_G_A_b38	1.2e-10	-0.27	Adipose - Visceral (Omentum)
rs10068052	ENSG00000113360.16	DROSHA	chr5_31471569_G_A_b38	5.6e-09	-0.2	Esophagus - Muscularis
rs10068052	ENSG00000113360.16	DROSHA	chr5_31471569_G_A_b38	7.5e-20	-0.42	Thyroid
rs10068052	ENSG00000113360.16	DROSHA	chr5_31471569_G_A_b38	4.5e-08	-0.28	Breast - Mammary Tissue
rs10068052	ENSG00000113360.16	DROSHA	chr5_31471569_G_A_b38	4.3e-06	-0.34	Spleen
rs10068052	ENSG00000113360.16	DROSHA	chr5_31471569_G_A_b38	1.3e-05	-0.21	Colon - Sigmoid
rs10068052	ENSG00000113360.16	DROSHA	chr5_31471569_G_A_b38	3.5e-06	-0.28	Cells - EBV-transformed lymphocytes
rs10068052	ENSG00000113360.16	DROSHA	chr5_31471569_G_A_b38	6.8e-07	-0.21	Adipose - Subcutaneous
rs10068052	ENSG00000113360.16	DROSHA	chr5_31471569_G_A_b38	1.8e-19	-0.35	Nerve - Tibial
rs10068052	ENSG00000113360.16	DROSHA	chr5_31471569_G_A_b38	1.7e-07	-0.18	Artery - Aorta
rs10068052	ENSG00000113360.16	DROSHA	chr5_31471569_G_A_b38	2.2e-06	-0.18	Esophagus - Gastroesophageal Junction
rs10068052	ENSG00000113360.16	DROSHA	chr5_31471569_G_A_b38	1.6e-11	-0.37	Pituitary
rs10068052	ENSG00000113360.16	DROSHA	chr5_31471569_G_A_b38	1.8e-05	-0.3	Ovary
rs10068052	ENSG00000113360.16	DROSHA	chr5_31471569_G_A_b38	9.6e-07	-0.22	Stomach
rs10068052	ENSG00000113360.16	DROSHA	chr5_31471569_G_A_b38	8.4e-12	-0.2	Muscle - Skeletal
rs10068052	ENSG00000113360.16	DROSHA	chr5_31471569_G_A_b38	4.1e-10	-0.18	Artery - Tibial
rs10068052	ENSG00000113360.16	DROSHA	chr5_31471569_G_A_b38	1.3e-05	-0.37	Prostate
rs10068052	ENSG00000113360.16	DROSHA	chr5_31471569_G_A_b38	2.8e-07	-0.17	Lung
rs10068052	ENSG00000113360.16	DROSHA	chr5_31471569_G_A_b38	2.9e-06	-0.32	Pancreas
rs10068052	ENSG00000113360.16	DROSHA	chr5_31471569_G_A_b38	3.2e-12	-0.24	Skin - Not Sun Exposed (Suprapubic)
rs10068052	ENSG00000113360.16	DROSHA	chr5_31471569_G_A_b38	8.3e-08	-0.18	Skin - Sun Exposed (Lower leg)
rs10068622	ENSG00000047188.15	YTHDC2	chr5_113293582_A_G_b38	4.5e-12	0.32	Brain - Cerebellum
rs10068622	ENSG00000047188.15	YTHDC2	chr5_113293582_A_G_b38	8.4e-06	0.16	Heart - Left Ventricle
rs10068622	ENSG00000047188.15	YTHDC2	chr5_113293582_A_G_b38	1.8e-05	0.14	Cells - Cultured fibroblasts
rs10068622	ENSG00000047188.15	YTHDC2	chr5_113293582_A_G_b38	1.2e-05	0.087	Skin - Sun Exposed (Lower leg)
rs10068622	ENSG00000047188.15	YTHDC2	chr5_113293582_A_G_b38	4.8e-06	0.15	Adipose - Visceral (Omentum)
rs10069770	ENSG00000113360.16	DROSHA	chr5_31523102_T_C_b38	5.8e-15	-0.29	Nerve - Tibial
rs10069770	ENSG00000113360.16	DROSHA	chr5_31523102_T_C_b38	3.8e-15	-0.22	Artery - Tibial
rs10069770	ENSG00000113360.16	DROSHA	chr5_31523102_T_C_b38	1.6e-05	-0.22	Pituitary
rs10069770	ENSG00000113360.16	DROSHA	chr5_31523102_T_C_b38	2.5e-07	-0.22	Colon - Sigmoid
rs10069770	ENSG00000113360.16	DROSHA	chr5_31523102_T_C_b38	7.5e-06	-0.11	Heart - Left Ventricle
rs10069770	ENSG00000113360.16	DROSHA	chr5_31523102_T_C_b38	1.1e-05	-0.14	Skin - Not Sun Exposed (Suprapubic)
rs10069770	ENSG00000113360.16	DROSHA	chr5_31523102_T_C_b38	2.4e-05	-0.18	Stomach
rs10069770	ENSG00000113360.16	DROSHA	chr5_31523102_T_C_b38	2.7e-07	-0.15	Muscle - Skeletal
rs10069770	ENSG00000113360.16	DROSHA	chr5_31523102_T_C_b38	1.3e-05	-0.17	Adipose - Subcutaneous
rs10069770	ENSG00000113360.16	DROSHA	chr5_31523102_T_C_b38	8.8e-10	-0.24	Adipose - Visceral (Omentum)
rs10069770	ENSG00000113360.16	DROSHA	chr5_31523102_T_C_b38	3.1e-08	-0.12	Cells - Cultured fibroblasts
rs10069770	ENSG00000113360.16	DROSHA	chr5_31523102_T_C_b38	1.6e-08	-0.25	Thyroid
rs10069770	ENSG00000113360.16	DROSHA	chr5_31523102_T_C_b38	5.4e-07	-0.25	Breast - Mammary Tissue
rs10069770	ENSG00000113360.16	DROSHA	chr5_31523102_T_C_b38	8.6e-07	-0.15	Skin - Sun Exposed (Lower leg)
rs10069770	ENSG00000113360.16	DROSHA	chr5_31523102_T_C_b38	2.7e-10	-0.19	Esophagus - Muscularis
rs10069770	ENSG00000113360.16	DROSHA	chr5_31523102_T_C_b38	1.3e-05	-0.14	Lung
rs10069770	ENSG00000113360.16	DROSHA	chr5_31523102_T_C_b38	4.4e-08	-0.15	Esophagus - Mucosa
rs10069770	ENSG00000113360.16	DROSHA	chr5_31523102_T_C_b38	1.2e-07	-0.19	Esophagus - Gastroesophageal Junction
rs10069770	ENSG00000113360.16	DROSHA	chr5_31523102_T_C_b38	1.1e-10	-0.2	Artery - Aorta
rs10069770	ENSG00000113360.16	DROSHA	chr5_31523102_T_C_b38	1.9e-05	-0.27	Pancreas
rs10070102	ENSG00000113360.16	DROSHA	chr5_31532771_C_A_b38	1.1e-07	-0.31	Thyroid
rs10070231	ENSG00000047188.15	YTHDC2	chr5_113215053_T_C_b38	3.3e-08	-0.17	Cells - Cultured fibroblasts
rs10070231	ENSG00000047188.15	YTHDC2	chr5_113215053_T_C_b38	8.9e-06	-0.2	Pancreas
rs10070231	ENSG00000047188.15	YTHDC2	chr5_113215053_T_C_b38	6.6e-12	-0.21	Lung
rs10070231	ENSG00000047188.15	YTHDC2	chr5_113215053_T_C_b38	1.4e-06	-0.14	Esophagus - Muscularis
rs10070231	ENSG00000047188.15	YTHDC2	chr5_113215053_T_C_b38	2.8e-07	-0.16	Stomach
rs10070231	ENSG00000047188.15	YTHDC2	chr5_113215053_T_C_b38	2.4e-11	-0.13	Whole Blood
rs10070231	ENSG00000047188.15	YTHDC2	chr5_113215053_T_C_b38	5e-06	-0.093	Artery - Tibial
rs10070231	ENSG00000047188.15	YTHDC2	chr5_113215053_T_C_b38	6.8e-05	-0.17	Heart - Atrial Appendage
rs10070231	ENSG00000047188.15	YTHDC2	chr5_113215053_T_C_b38	2.3e-08	-0.11	Skin - Sun Exposed (Lower leg)
rs10070231	ENSG00000047188.15	YTHDC2	chr5_113215053_T_C_b38	1.4e-05	-0.094	Nerve - Tibial
rs10070231	ENSG00000047188.15	YTHDC2	chr5_113215053_T_C_b38	6.1e-06	-0.16	Heart - Left Ventricle
rs10070231	ENSG00000047188.15	YTHDC2	chr5_113215053_T_C_b38	4.9e-08	-0.17	Adipose - Visceral (Omentum)
rs10070231	ENSG00000047188.15	YTHDC2	chr5_113215053_T_C_b38	4.4e-05	-0.16	Brain - Cortex
rs10070231	ENSG00000047188.15	YTHDC2	chr5_113215053_T_C_b38	3.8e-05	-0.11	Skin - Not Sun Exposed (Suprapubic)
rs10070231	ENSG00000047188.15	YTHDC2	chr5_113215053_T_C_b38	7.3e-05	-0.14	Colon - Transverse
rs10070231	ENSG00000047188.15	YTHDC2	chr5_113215053_T_C_b38	7.9e-05	-0.079	Thyroid
rs10070231	ENSG00000047188.15	YTHDC2	chr5_113215053_T_C_b38	2.3e-05	-0.1	Adipose - Subcutaneous
rs10070231	ENSG00000047188.15	YTHDC2	chr5_113215053_T_C_b38	5.8e-08	-0.19	Esophagus - Gastroesophageal Junction
rs10070231	ENSG00000047188.15	YTHDC2	chr5_113215053_T_C_b38	1e-10	-0.17	Artery - Aorta
rs10070825	ENSG00000047188.15	YTHDC2	chr5_113498558_T_G_b38	1.5e-08	0.32	Esophagus - Muscularis
rs10070825	ENSG00000047188.15	YTHDC2	chr5_113498558_T_G_b38	1.2e-12	0.42	Heart - Left Ventricle
rs10070825	ENSG00000047188.15	YTHDC2	chr5_113498558_T_G_b38	3.1e-08	0.19	Whole Blood
rs10070825	ENSG00000047188.15	YTHDC2	chr5_113498558_T_G_b38	4.2e-19	0.5	Lung
rs10070825	ENSG00000047188.15	YTHDC2	chr5_113498558_T_G_b38	2.7e-08	0.36	Esophagus - Gastroesophageal Junction
rs10070825	ENSG00000047188.15	YTHDC2	chr5_113498558_T_G_b38	6.8e-06	0.19	Adipose - Subcutaneous
rs10070825	ENSG00000047188.15	YTHDC2	chr5_113498558_T_G_b38	2.9e-08	0.33	Adipose - Visceral (Omentum)
rs10070825	ENSG00000047188.15	YTHDC2	chr5_113498558_T_G_b38	6.4e-05	0.21	Artery - Aorta
rs10070825	ENSG00000047188.15	YTHDC2	chr5_113498558_T_G_b38	8.8e-06	0.34	Pancreas
rs10070825	ENSG00000047188.15	YTHDC2	chr5_113498558_T_G_b38	8.3e-09	0.42	Heart - Atrial Appendage
rs10070990	ENSG00000047188.15	YTHDC2	chr5_113382626_G_A_b38	5.6e-11	0.48	Lung
rs10071684	ENSG00000047188.15	YTHDC2	chr5_113583524_G_A_b38	6.5e-09	0.29	Brain - Cerebellum
rs10071684	ENSG00000047188.15	YTHDC2	chr5_113583524_G_A_b38	0.00011	0.13	Cells - Cultured fibroblasts
rs1007172	ENSG00000047188.15	YTHDC2	chr5_113181738_A_C_b38	0.00016	-0.075	Whole Blood
rs1007172	ENSG00000047188.15	YTHDC2	chr5_113181738_A_C_b38	0.00012	-0.077	Artery - Tibial
rs10071816	ENSG00000047188.15	YTHDC2	chr5_113553677_G_A_b38	9.7e-08	0.16	Esophagus - Mucosa
rs10071816	ENSG00000047188.15	YTHDC2	chr5_113553677_G_A_b38	1.9e-08	0.13	Nerve - Tibial
rs10071816	ENSG00000047188.15	YTHDC2	chr5_113553677_G_A_b38	2.8e-15	0.2	Adipose - Subcutaneous
rs10071816	ENSG00000047188.15	YTHDC2	chr5_113553677_G_A_b38	1.5e-05	0.21	Prostate
rs10071816	ENSG00000047188.15	YTHDC2	chr5_113553677_G_A_b38	6e-07	0.35	Minor Salivary Gland
rs10071816	ENSG00000047188.15	YTHDC2	chr5_113553677_G_A_b38	1.1e-20	0.3	Adipose - Visceral (Omentum)
rs10071816	ENSG00000047188.15	YTHDC2	chr5_113553677_G_A_b38	2.1e-11	0.14	Skin - Sun Exposed (Lower leg)
rs10071816	ENSG00000047188.15	YTHDC2	chr5_113553677_G_A_b38	8.6e-10	0.19	Breast - Mammary Tissue
rs10071816	ENSG00000047188.15	YTHDC2	chr5_113553677_G_A_b38	3.7e-21	0.2	Artery - Tibial
rs10071816	ENSG00000047188.15	YTHDC2	chr5_113553677_G_A_b38	4.7e-07	0.23	Heart - Atrial Appendage
rs10071816	ENSG00000047188.15	YTHDC2	chr5_113553677_G_A_b38	5.9e-08	0.2	Colon - Transverse
rs10071816	ENSG00000047188.15	YTHDC2	chr5_113553677_G_A_b38	1.4e-28	0.22	Whole Blood
rs10071816	ENSG00000047188.15	YTHDC2	chr5_113553677_G_A_b38	1.1e-10	0.24	Esophagus - Gastroesophageal Junction
rs10071816	ENSG00000047188.15	YTHDC2	chr5_113553677_G_A_b38	1.3e-19	0.26	Artery - Aorta
rs10071816	ENSG00000047188.15	YTHDC2	chr5_113553677_G_A_b38	3e-07	0.23	Small Intestine - Terminal Ileum
rs10071816	ENSG00000047188.15	YTHDC2	chr5_113553677_G_A_b38	3.5e-05	0.091	Thyroid
rs10071816	ENSG00000047188.15	YTHDC2	chr5_113553677_G_A_b38	3.4e-10	0.2	Cells - Cultured fibroblasts
rs10071816	ENSG00000047188.15	YTHDC2	chr5_113553677_G_A_b38	3e-05	0.26	Adrenal Gland
rs10071816	ENSG00000047188.15	YTHDC2	chr5_113553677_G_A_b38	4.4e-08	0.18	Colon - Sigmoid
rs10071816	ENSG00000047188.15	YTHDC2	chr5_113553677_G_A_b38	2.2e-08	0.39	Uterus
rs10071816	ENSG00000047188.15	YTHDC2	chr5_113553677_G_A_b38	1.9e-13	0.22	Esophagus - Muscularis
rs10071816	ENSG00000047188.15	YTHDC2	chr5_113553677_G_A_b38	1.4e-06	0.24	Pancreas
rs10071816	ENSG00000047188.15	YTHDC2	chr5_113553677_G_A_b38	4.9e-05	0.12	Testis
rs10071816	ENSG00000047188.15	YTHDC2	chr5_113553677_G_A_b38	2.3e-11	0.26	Heart - Left Ventricle
rs10071816	ENSG00000047188.15	YTHDC2	chr5_113553677_G_A_b38	7.6e-19	0.24	Skin - Not Sun Exposed (Suprapubic)
rs10071816	ENSG00000047188.15	YTHDC2	chr5_113553677_G_A_b38	1e-15	0.27	Lung
rs10071816	ENSG00000047188.15	YTHDC2	chr5_113553677_G_A_b38	6.6e-07	0.16	Stomach
rs10071966	ENSG00000047188.15	YTHDC2	chr5_113540142_T_C_b38	6.8e-08	0.31	Minor Salivary Gland
rs10071966	ENSG00000047188.15	YTHDC2	chr5_113540142_T_C_b38	1.6e-09	0.16	Artery - Aorta
rs10071966	ENSG00000047188.15	YTHDC2	chr5_113540142_T_C_b38	6.8e-06	0.31	Vagina
rs10071966	ENSG00000047188.15	YTHDC2	chr5_113540142_T_C_b38	9.6e-18	0.2	Skin - Not Sun Exposed (Suprapubic)
rs10071966	ENSG00000047188.15	YTHDC2	chr5_113540142_T_C_b38	3.2e-19	0.16	Whole Blood
rs10071966	ENSG00000047188.15	YTHDC2	chr5_113540142_T_C_b38	1.3e-05	0.19	Brain - Nucleus accumbens (basal ganglia)
rs10071966	ENSG00000047188.15	YTHDC2	chr5_113540142_T_C_b38	9.9e-14	0.29	Heart - Atrial Appendage
rs10071966	ENSG00000047188.15	YTHDC2	chr5_113540142_T_C_b38	1.2e-08	0.23	Prostate
rs10071966	ENSG00000047188.15	YTHDC2	chr5_113540142_T_C_b38	1.6e-20	0.26	Lung
rs10071966	ENSG00000047188.15	YTHDC2	chr5_113540142_T_C_b38	1.5e-09	0.17	Colon - Sigmoid
rs10071966	ENSG00000047188.15	YTHDC2	chr5_113540142_T_C_b38	3.1e-05	0.18	Brain - Frontal Cortex (BA9)
rs10071966	ENSG00000047188.15	YTHDC2	chr5_113540142_T_C_b38	7.8e-23	0.25	Esophagus - Muscularis
rs10071966	ENSG00000047188.15	YTHDC2	chr5_113540142_T_C_b38	1.4e-30	0.33	Cells - Cultured fibroblasts
rs10071966	ENSG00000047188.15	YTHDC2	chr5_113540142_T_C_b38	1.7e-18	0.16	Thyroid
rs10071966	ENSG00000047188.15	YTHDC2	chr5_113540142_T_C_b38	6.3e-09	0.11	Artery - Tibial
rs10071966	ENSG00000047188.15	YTHDC2	chr5_113540142_T_C_b38	1.7e-22	0.28	Adipose - Visceral (Omentum)
rs10071966	ENSG00000047188.15	YTHDC2	chr5_113540142_T_C_b38	8.9e-10	0.25	Brain - Cerebellar Hemisphere
rs10071966	ENSG00000047188.15	YTHDC2	chr5_113540142_T_C_b38	1.1e-10	0.17	Testis
rs10071966	ENSG00000047188.15	YTHDC2	chr5_113540142_T_C_b38	1.9e-06	0.097	Nerve - Tibial
rs10071966	ENSG00000047188.15	YTHDC2	chr5_113540142_T_C_b38	1.8e-09	0.24	Pancreas
rs10071966	ENSG00000047188.15	YTHDC2	chr5_113540142_T_C_b38	5.1e-08	0.15	Breast - Mammary Tissue
rs10071966	ENSG00000047188.15	YTHDC2	chr5_113540142_T_C_b38	6.6e-12	0.24	Brain - Cortex
rs10071966	ENSG00000047188.15	YTHDC2	chr5_113540142_T_C_b38	8.7e-12	0.31	Pituitary
rs10071966	ENSG00000047188.15	YTHDC2	chr5_113540142_T_C_b38	6.9e-15	0.25	Heart - Left Ventricle
rs10071966	ENSG00000047188.15	YTHDC2	chr5_113540142_T_C_b38	1.6e-07	0.22	Small Intestine - Terminal Ileum
rs10071966	ENSG00000047188.15	YTHDC2	chr5_113540142_T_C_b38	2.8e-13	0.23	Esophagus - Gastroesophageal Junction
rs10071966	ENSG00000047188.15	YTHDC2	chr5_113540142_T_C_b38	4e-08	0.13	Adipose - Subcutaneous
rs10071966	ENSG00000047188.15	YTHDC2	chr5_113540142_T_C_b38	1.8e-05	0.27	Uterus
rs10071966	ENSG00000047188.15	YTHDC2	chr5_113540142_T_C_b38	6.9e-13	0.18	Esophagus - Mucosa
rs10071966	ENSG00000047188.15	YTHDC2	chr5_113540142_T_C_b38	2.1e-13	0.23	Colon - Transverse
rs10071966	ENSG00000047188.15	YTHDC2	chr5_113540142_T_C_b38	1.5e-07	0.29	Ovary
rs10071966	ENSG00000047188.15	YTHDC2	chr5_113540142_T_C_b38	4.7e-12	0.19	Stomach
rs10071966	ENSG00000047188.15	YTHDC2	chr5_113540142_T_C_b38	1.8e-05	0.24	Adrenal Gland
rs10071966	ENSG00000047188.15	YTHDC2	chr5_113540142_T_C_b38	1.8e-20	0.17	Skin - Sun Exposed (Lower leg)
rs10071966	ENSG00000047188.15	YTHDC2	chr5_113540142_T_C_b38	3.7e-20	0.38	Brain - Cerebellum
rs10072094	ENSG00000047188.15	YTHDC2	chr5_113666361_A_G_b38	8.9e-06	0.11	Esophagus - Muscularis
rs10072094	ENSG00000047188.15	YTHDC2	chr5_113666361_A_G_b38	2.2e-08	0.21	Heart - Atrial Appendage
rs10072094	ENSG00000047188.15	YTHDC2	chr5_113666361_A_G_b38	1.5e-05	0.19	Pituitary
rs10072094	ENSG00000047188.15	YTHDC2	chr5_113666361_A_G_b38	6.1e-05	0.12	Lung
rs10072094	ENSG00000047188.15	YTHDC2	chr5_113666361_A_G_b38	1.9e-08	0.1	Thyroid
rs10072094	ENSG00000047188.15	YTHDC2	chr5_113666361_A_G_b38	1.3e-05	0.079	Skin - Sun Exposed (Lower leg)
rs10072094	ENSG00000047188.15	YTHDC2	chr5_113666361_A_G_b38	5.7e-07	0.15	Cells - Cultured fibroblasts
rs10072094	ENSG00000047188.15	YTHDC2	chr5_113666361_A_G_b38	1.6e-06	0.21	Brain - Cerebellum
rs10072503	ENSG00000047188.15	YTHDC2	chr5_113609189_C_T_b38	6.5e-09	0.29	Brain - Cerebellum
rs10072503	ENSG00000047188.15	YTHDC2	chr5_113609189_C_T_b38	0.00018	0.13	Cells - Cultured fibroblasts
rs10072511	ENSG00000047188.15	YTHDC2	chr5_113338265_G_T_b38	2.7e-09	0.17	Colon - Sigmoid
rs10072511	ENSG00000047188.15	YTHDC2	chr5_113338265_G_T_b38	8.4e-05	0.11	Breast - Mammary Tissue
rs10072511	ENSG00000047188.15	YTHDC2	chr5_113338265_G_T_b38	2.1e-12	0.18	Esophagus - Muscularis
rs10072511	ENSG00000047188.15	YTHDC2	chr5_113338265_G_T_b38	5.4e-06	0.18	Pancreas
rs10072511	ENSG00000047188.15	YTHDC2	chr5_113338265_G_T_b38	3.8e-06	0.27	Minor Salivary Gland
rs10072511	ENSG00000047188.15	YTHDC2	chr5_113338265_G_T_b38	1.3e-16	0.34	Brain - Cerebellum
rs10072511	ENSG00000047188.15	YTHDC2	chr5_113338265_G_T_b38	1.1e-06	0.12	Esophagus - Mucosa
rs10072511	ENSG00000047188.15	YTHDC2	chr5_113338265_G_T_b38	4e-06	0.18	Heart - Atrial Appendage
rs10072511	ENSG00000047188.15	YTHDC2	chr5_113338265_G_T_b38	6e-05	0.077	Artery - Tibial
rs10072511	ENSG00000047188.15	YTHDC2	chr5_113338265_G_T_b38	8.3e-11	0.12	Whole Blood
rs10072511	ENSG00000047188.15	YTHDC2	chr5_113338265_G_T_b38	7.7e-13	0.13	Skin - Sun Exposed (Lower leg)
rs10072511	ENSG00000047188.15	YTHDC2	chr5_113338265_G_T_b38	4e-08	0.18	Brain - Cortex
rs10072511	ENSG00000047188.15	YTHDC2	chr5_113338265_G_T_b38	8.4e-07	0.28	Ovary
rs10072511	ENSG00000047188.15	YTHDC2	chr5_113338265_G_T_b38	5e-10	0.15	Skin - Not Sun Exposed (Suprapubic)
rs10072511	ENSG00000047188.15	YTHDC2	chr5_113338265_G_T_b38	1.8e-10	0.17	Testis
rs10072511	ENSG00000047188.15	YTHDC2	chr5_113338265_G_T_b38	1.3e-11	0.13	Thyroid
rs10072511	ENSG00000047188.15	YTHDC2	chr5_113338265_G_T_b38	3.2e-20	0.27	Cells - Cultured fibroblasts
rs10072511	ENSG00000047188.15	YTHDC2	chr5_113338265_G_T_b38	2.3e-05	0.18	Brain - Nucleus accumbens (basal ganglia)
rs10072511	ENSG00000047188.15	YTHDC2	chr5_113338265_G_T_b38	1.7e-07	0.17	Heart - Left Ventricle
rs10072511	ENSG00000047188.15	YTHDC2	chr5_113338265_G_T_b38	2.2e-06	0.21	Pituitary
rs10072511	ENSG00000047188.15	YTHDC2	chr5_113338265_G_T_b38	5.3e-07	0.2	Brain - Cerebellar Hemisphere
rs10072511	ENSG00000047188.15	YTHDC2	chr5_113338265_G_T_b38	8.9e-05	0.13	Esophagus - Gastroesophageal Junction
rs10072511	ENSG00000047188.15	YTHDC2	chr5_113338265_G_T_b38	3.7e-05	0.13	Colon - Transverse
rs10072511	ENSG00000047188.15	YTHDC2	chr5_113338265_G_T_b38	4.3e-12	0.2	Adipose - Visceral (Omentum)
rs10072511	ENSG00000047188.15	YTHDC2	chr5_113338265_G_T_b38	5.6e-08	0.16	Stomach
rs10072511	ENSG00000047188.15	YTHDC2	chr5_113338265_G_T_b38	6e-06	0.091	Nerve - Tibial
rs10072511	ENSG00000047188.15	YTHDC2	chr5_113338265_G_T_b38	7.1e-09	0.17	Lung
rs10072547	ENSG00000047188.15	YTHDC2	chr5_113579146_C_G_b38	9.3e-10	0.18	Breast - Mammary Tissue
rs10072547	ENSG00000047188.15	YTHDC2	chr5_113579146_C_G_b38	5.5e-06	0.098	Thyroid
rs10072547	ENSG00000047188.15	YTHDC2	chr5_113579146_C_G_b38	5.2e-38	0.24	Whole Blood
rs10072547	ENSG00000047188.15	YTHDC2	chr5_113579146_C_G_b38	3.5e-24	0.32	Lung
rs10072547	ENSG00000047188.15	YTHDC2	chr5_113579146_C_G_b38	9.8e-10	0.27	Heart - Atrial Appendage
rs10072547	ENSG00000047188.15	YTHDC2	chr5_113579146_C_G_b38	6.7e-16	0.3	Heart - Left Ventricle
rs10072547	ENSG00000047188.15	YTHDC2	chr5_113579146_C_G_b38	1.9e-19	0.19	Artery - Tibial
rs10072547	ENSG00000047188.15	YTHDC2	chr5_113579146_C_G_b38	2e-25	0.32	Adipose - Visceral (Omentum)
rs10072547	ENSG00000047188.15	YTHDC2	chr5_113579146_C_G_b38	4.8e-15	0.23	Esophagus - Muscularis
rs10072547	ENSG00000047188.15	YTHDC2	chr5_113579146_C_G_b38	7e-08	0.17	Stomach
rs10072547	ENSG00000047188.15	YTHDC2	chr5_113579146_C_G_b38	2.2e-07	0.36	Uterus
rs10072547	ENSG00000047188.15	YTHDC2	chr5_113579146_C_G_b38	5.2e-08	0.24	Small Intestine - Terminal Ileum
rs10072547	ENSG00000047188.15	YTHDC2	chr5_113579146_C_G_b38	9.6e-08	0.17	Colon - Sigmoid
rs10072547	ENSG00000047188.15	YTHDC2	chr5_113579146_C_G_b38	0.00012	0.11	Testis
rs10072547	ENSG00000047188.15	YTHDC2	chr5_113579146_C_G_b38	7.7e-08	0.35	Minor Salivary Gland
rs10072547	ENSG00000047188.15	YTHDC2	chr5_113579146_C_G_b38	7.7e-06	0.2	Prostate
rs10072547	ENSG00000047188.15	YTHDC2	chr5_113579146_C_G_b38	2.4e-09	0.28	Pancreas
rs10072547	ENSG00000047188.15	YTHDC2	chr5_113579146_C_G_b38	3.9e-06	0.28	Brain - Hypothalamus
rs10072547	ENSG00000047188.15	YTHDC2	chr5_113579146_C_G_b38	5.1e-19	0.24	Skin - Not Sun Exposed (Suprapubic)
rs10072547	ENSG00000047188.15	YTHDC2	chr5_113579146_C_G_b38	2.8e-17	0.2	Adipose - Subcutaneous
rs10072547	ENSG00000047188.15	YTHDC2	chr5_113579146_C_G_b38	6.2e-19	0.24	Artery - Aorta
rs10072547	ENSG00000047188.15	YTHDC2	chr5_113579146_C_G_b38	2e-07	0.15	Esophagus - Mucosa
rs10072547	ENSG00000047188.15	YTHDC2	chr5_113579146_C_G_b38	2.5e-11	0.21	Cells - Cultured fibroblasts
rs10072547	ENSG00000047188.15	YTHDC2	chr5_113579146_C_G_b38	4.4e-09	0.13	Nerve - Tibial
rs10072547	ENSG00000047188.15	YTHDC2	chr5_113579146_C_G_b38	2.2e-10	0.23	Esophagus - Gastroesophageal Junction
rs10072547	ENSG00000047188.15	YTHDC2	chr5_113579146_C_G_b38	4.4e-13	0.14	Skin - Sun Exposed (Lower leg)
rs10072547	ENSG00000047188.15	YTHDC2	chr5_113579146_C_G_b38	4e-06	0.28	Adrenal Gland
rs10072547	ENSG00000047188.15	YTHDC2	chr5_113579146_C_G_b38	2.8e-08	0.2	Colon - Transverse
rs10072577	ENSG00000047188.15	YTHDC2	chr5_113544092_G_A_b38	0.00023	-0.1	Thyroid
rs10072577	ENSG00000047188.15	YTHDC2	chr5_113544092_G_A_b38	1.6e-05	-0.27	Pancreas
rs10072921	ENSG00000047188.15	YTHDC2	chr5_113735485_T_C_b38	1.5e-05	-0.15	Spleen
rs10072921	ENSG00000047188.15	YTHDC2	chr5_113735485_T_C_b38	1e-05	-0.13	Skin - Not Sun Exposed (Suprapubic)
rs10072921	ENSG00000047188.15	YTHDC2	chr5_113735485_T_C_b38	0.00018	-0.1	Adipose - Subcutaneous
rs10072921	ENSG00000047188.15	YTHDC2	chr5_113735485_T_C_b38	4.7e-06	-0.1	Whole Blood
rs10073578	ENSG00000047188.15	YTHDC2	chr5_113644412_G_A_b38	9.1e-05	0.1	Thyroid
rs10073839	ENSG00000113360.16	DROSHA	chr5_31494916_T_C_b38	1e-11	0.2	Artery - Tibial
rs10073839	ENSG00000113360.16	DROSHA	chr5_31494916_T_C_b38	1.5e-12	0.39	Pituitary
rs10073839	ENSG00000113360.16	DROSHA	chr5_31494916_T_C_b38	3e-07	0.17	Lung
rs10073839	ENSG00000113360.16	DROSHA	chr5_31494916_T_C_b38	1.5e-06	0.21	Stomach
rs10073839	ENSG00000113360.16	DROSHA	chr5_31494916_T_C_b38	6.6e-10	0.18	Esophagus - Mucosa
rs10073839	ENSG00000113360.16	DROSHA	chr5_31494916_T_C_b38	2.1e-05	0.31	Spleen
rs10073839	ENSG00000113360.16	DROSHA	chr5_31494916_T_C_b38	9.6e-06	0.19	Colon - Transverse
rs10073839	ENSG00000113360.16	DROSHA	chr5_31494916_T_C_b38	9.7e-07	0.42	Prostate
rs10073839	ENSG00000113360.16	DROSHA	chr5_31494916_T_C_b38	5.3e-05	0.083	Whole Blood
rs10073839	ENSG00000113360.16	DROSHA	chr5_31494916_T_C_b38	2.7e-09	0.25	Adipose - Subcutaneous
rs10073839	ENSG00000113360.16	DROSHA	chr5_31494916_T_C_b38	1.2e-09	0.2	Esophagus - Muscularis
rs10073839	ENSG00000113360.16	DROSHA	chr5_31494916_T_C_b38	8.8e-06	0.29	Pancreas
rs10073839	ENSG00000113360.16	DROSHA	chr5_31494916_T_C_b38	1.1e-07	0.2	Esophagus - Gastroesophageal Junction
rs10073839	ENSG00000113360.16	DROSHA	chr5_31494916_T_C_b38	5.4e-06	0.32	Liver
rs10073839	ENSG00000113360.16	DROSHA	chr5_31494916_T_C_b38	3.2e-07	0.16	Skin - Sun Exposed (Lower leg)
rs10073839	ENSG00000113360.16	DROSHA	chr5_31494916_T_C_b38	2.7e-14	0.32	Adipose - Visceral (Omentum)
rs10073839	ENSG00000113360.16	DROSHA	chr5_31494916_T_C_b38	2.2e-22	0.37	Nerve - Tibial
rs10073839	ENSG00000113360.16	DROSHA	chr5_31494916_T_C_b38	9.1e-08	0.18	Artery - Aorta
rs10073839	ENSG00000113360.16	DROSHA	chr5_31494916_T_C_b38	2.3e-05	0.2	Colon - Sigmoid
rs10073839	ENSG00000113360.16	DROSHA	chr5_31494916_T_C_b38	3.7e-15	0.26	Skin - Not Sun Exposed (Suprapubic)
rs10073839	ENSG00000113360.16	DROSHA	chr5_31494916_T_C_b38	4.7e-09	0.31	Breast - Mammary Tissue
rs10073839	ENSG00000113360.16	DROSHA	chr5_31494916_T_C_b38	3.7e-12	0.2	Muscle - Skeletal
rs10073839	ENSG00000113360.16	DROSHA	chr5_31494916_T_C_b38	8.5e-26	0.47	Thyroid
rs10073839	ENSG00000113360.16	DROSHA	chr5_31494916_T_C_b38	3.3e-06	0.17	Heart - Atrial Appendage
rs10074024	ENSG00000047188.15	YTHDC2	chr5_113645123_G_A_b38	8.1e-09	0.11	Thyroid
rs10074024	ENSG00000047188.15	YTHDC2	chr5_113645123_G_A_b38	1.6e-06	0.21	Brain - Cerebellum
rs10074024	ENSG00000047188.15	YTHDC2	chr5_113645123_G_A_b38	2.2e-08	0.21	Heart - Atrial Appendage
rs10074024	ENSG00000047188.15	YTHDC2	chr5_113645123_G_A_b38	1.2e-05	0.079	Skin - Sun Exposed (Lower leg)
rs10074024	ENSG00000047188.15	YTHDC2	chr5_113645123_G_A_b38	2.7e-07	0.15	Cells - Cultured fibroblasts
rs10074024	ENSG00000047188.15	YTHDC2	chr5_113645123_G_A_b38	6.1e-05	0.12	Lung
rs10074024	ENSG00000047188.15	YTHDC2	chr5_113645123_G_A_b38	6.6e-06	0.2	Pituitary
rs10074024	ENSG00000047188.15	YTHDC2	chr5_113645123_G_A_b38	1.3e-05	0.11	Esophagus - Muscularis
rs10074214	ENSG00000047188.15	YTHDC2	chr5_113366517_A_G_b38	1.5e-08	0.22	Heart - Atrial Appendage
rs10074214	ENSG00000047188.15	YTHDC2	chr5_113366517_A_G_b38	2.2e-08	0.1	Thyroid
rs10074214	ENSG00000047188.15	YTHDC2	chr5_113366517_A_G_b38	1e-07	0.15	Cells - Cultured fibroblasts
rs10074214	ENSG00000047188.15	YTHDC2	chr5_113366517_A_G_b38	5.9e-05	0.12	Lung
rs10074214	ENSG00000047188.15	YTHDC2	chr5_113366517_A_G_b38	1e-05	0.11	Esophagus - Muscularis
rs10074214	ENSG00000047188.15	YTHDC2	chr5_113366517_A_G_b38	2.9e-05	0.25	Ovary
rs10074214	ENSG00000047188.15	YTHDC2	chr5_113366517_A_G_b38	8.6e-05	0.13	Heart - Left Ventricle
rs10074214	ENSG00000047188.15	YTHDC2	chr5_113366517_A_G_b38	5.3e-06	0.18	Pancreas
rs10074214	ENSG00000047188.15	YTHDC2	chr5_113366517_A_G_b38	1.1e-06	0.2	Brain - Cerebellar Hemisphere
rs10074214	ENSG00000047188.15	YTHDC2	chr5_113366517_A_G_b38	6.4e-12	0.28	Brain - Cerebellum
rs10074214	ENSG00000047188.15	YTHDC2	chr5_113366517_A_G_b38	9.9e-07	0.22	Pituitary
rs10074224	ENSG00000047188.15	YTHDC2	chr5_113366549_A_T_b38	2.5e-07	0.27	Esophagus - Muscularis
rs10074224	ENSG00000047188.15	YTHDC2	chr5_113366549_A_T_b38	1.9e-05	0.4	Small Intestine - Terminal Ileum
rs10074224	ENSG00000047188.15	YTHDC2	chr5_113366549_A_T_b38	2.5e-05	0.18	Adipose - Subcutaneous
rs10074224	ENSG00000047188.15	YTHDC2	chr5_113366549_A_T_b38	1.4e-07	0.3	Adipose - Visceral (Omentum)
rs10074224	ENSG00000047188.15	YTHDC2	chr5_113366549_A_T_b38	5e-06	0.27	Esophagus - Gastroesophageal Junction
rs10074224	ENSG00000047188.15	YTHDC2	chr5_113366549_A_T_b38	8.6e-10	0.36	Heart - Left Ventricle
rs10074224	ENSG00000047188.15	YTHDC2	chr5_113366549_A_T_b38	1.7e-05	0.15	Whole Blood
rs10074224	ENSG00000047188.15	YTHDC2	chr5_113366549_A_T_b38	1.1e-05	0.32	Pancreas
rs10074224	ENSG00000047188.15	YTHDC2	chr5_113366549_A_T_b38	2.9e-18	0.47	Lung
rs10074224	ENSG00000047188.15	YTHDC2	chr5_113366549_A_T_b38	1.4e-08	0.4	Heart - Atrial Appendage
rs10074224	ENSG00000047188.15	YTHDC2	chr5_113366549_A_T_b38	3.7e-07	0.26	Artery - Aorta
rs10074346	ENSG00000047188.15	YTHDC2	chr5_113396862_A_G_b38	1.5e-10	0.47	Lung
rs10074538	ENSG00000047188.15	YTHDC2	chr5_113419788_G_A_b38	5.9e-17	0.23	Skin - Not Sun Exposed (Suprapubic)
rs10074538	ENSG00000047188.15	YTHDC2	chr5_113419788_G_A_b38	5.5e-06	0.14	Colon - Sigmoid
rs10074538	ENSG00000047188.15	YTHDC2	chr5_113419788_G_A_b38	4.7e-16	0.23	Artery - Aorta
rs10074538	ENSG00000047188.15	YTHDC2	chr5_113419788_G_A_b38	8.6e-06	0.31	Uterus
rs10074538	ENSG00000047188.15	YTHDC2	chr5_113419788_G_A_b38	5.3e-08	0.36	Minor Salivary Gland
rs10074538	ENSG00000047188.15	YTHDC2	chr5_113419788_G_A_b38	1e-15	0.17	Artery - Tibial
rs10074538	ENSG00000047188.15	YTHDC2	chr5_113419788_G_A_b38	2.9e-29	0.22	Whole Blood
rs10074538	ENSG00000047188.15	YTHDC2	chr5_113419788_G_A_b38	2.9e-14	0.28	Heart - Left Ventricle
rs10074538	ENSG00000047188.15	YTHDC2	chr5_113419788_G_A_b38	1e-06	0.29	Adrenal Gland
rs10074538	ENSG00000047188.15	YTHDC2	chr5_113419788_G_A_b38	7.6e-07	0.11	Nerve - Tibial
rs10074538	ENSG00000047188.15	YTHDC2	chr5_113419788_G_A_b38	4.1e-10	0.2	Cells - Cultured fibroblasts
rs10074538	ENSG00000047188.15	YTHDC2	chr5_113419788_G_A_b38	8.5e-08	0.24	Heart - Atrial Appendage
rs10074538	ENSG00000047188.15	YTHDC2	chr5_113419788_G_A_b38	0.00012	0.083	Thyroid
rs10074538	ENSG00000047188.15	YTHDC2	chr5_113419788_G_A_b38	3.3e-07	0.15	Breast - Mammary Tissue
rs10074538	ENSG00000047188.15	YTHDC2	chr5_113419788_G_A_b38	8.1e-08	0.25	Small Intestine - Terminal Ileum
rs10074538	ENSG00000047188.15	YTHDC2	chr5_113419788_G_A_b38	1e-06	0.14	Esophagus - Mucosa
rs10074538	ENSG00000047188.15	YTHDC2	chr5_113419788_G_A_b38	1.8e-06	0.17	Colon - Transverse
rs10074538	ENSG00000047188.15	YTHDC2	chr5_113419788_G_A_b38	5.2e-13	0.21	Esophagus - Muscularis
rs10074538	ENSG00000047188.15	YTHDC2	chr5_113419788_G_A_b38	1.2e-09	0.12	Skin - Sun Exposed (Lower leg)
rs10074538	ENSG00000047188.15	YTHDC2	chr5_113419788_G_A_b38	4.7e-07	0.24	Pancreas
rs10074538	ENSG00000047188.15	YTHDC2	chr5_113419788_G_A_b38	2e-24	0.32	Adipose - Visceral (Omentum)
rs10074538	ENSG00000047188.15	YTHDC2	chr5_113419788_G_A_b38	6.5e-14	0.18	Adipose - Subcutaneous
rs10074538	ENSG00000047188.15	YTHDC2	chr5_113419788_G_A_b38	1.1e-21	0.31	Lung
rs10074538	ENSG00000047188.15	YTHDC2	chr5_113419788_G_A_b38	3e-07	0.16	Stomach
rs10074538	ENSG00000047188.15	YTHDC2	chr5_113419788_G_A_b38	1e-09	0.22	Esophagus - Gastroesophageal Junction
rs10075927	ENSG00000047188.15	YTHDC2	chr5_113585889_C_T_b38	4.3e-11	0.39	Heart - Left Ventricle
rs10075927	ENSG00000047188.15	YTHDC2	chr5_113585889_C_T_b38	3e-06	0.36	Pancreas
rs10075927	ENSG00000047188.15	YTHDC2	chr5_113585889_C_T_b38	0.0001	0.21	Artery - Aorta
rs10075927	ENSG00000047188.15	YTHDC2	chr5_113585889_C_T_b38	7.5e-08	0.18	Whole Blood
rs10075927	ENSG00000047188.15	YTHDC2	chr5_113585889_C_T_b38	5.9e-05	0.41	Small Intestine - Terminal Ileum
rs10075927	ENSG00000047188.15	YTHDC2	chr5_113585889_C_T_b38	4.5e-07	0.32	Esophagus - Gastroesophageal Junction
rs10075927	ENSG00000047188.15	YTHDC2	chr5_113585889_C_T_b38	1.6e-16	0.45	Lung
rs10075927	ENSG00000047188.15	YTHDC2	chr5_113585889_C_T_b38	6.9e-08	0.38	Heart - Atrial Appendage
rs10075927	ENSG00000047188.15	YTHDC2	chr5_113585889_C_T_b38	1.3e-05	0.18	Adipose - Subcutaneous
rs10075927	ENSG00000047188.15	YTHDC2	chr5_113585889_C_T_b38	3.8e-08	0.3	Esophagus - Muscularis
rs10075927	ENSG00000047188.15	YTHDC2	chr5_113585889_C_T_b38	1.5e-08	0.32	Adipose - Visceral (Omentum)
rs10076131	ENSG00000047188.15	YTHDC2	chr5_113607123_T_C_b38	1.2e-05	0.2	Prostate
rs10076131	ENSG00000047188.15	YTHDC2	chr5_113607123_T_C_b38	5.9e-09	0.26	Pancreas
rs10076131	ENSG00000047188.15	YTHDC2	chr5_113607123_T_C_b38	1.1e-05	0.25	Brain - Hypothalamus
rs10076131	ENSG00000047188.15	YTHDC2	chr5_113607123_T_C_b38	4.1e-06	0.35	Vagina
rs10076131	ENSG00000047188.15	YTHDC2	chr5_113607123_T_C_b38	4.8e-37	0.24	Whole Blood
rs10076131	ENSG00000047188.15	YTHDC2	chr5_113607123_T_C_b38	3.6e-08	0.35	Minor Salivary Gland
rs10076131	ENSG00000047188.15	YTHDC2	chr5_113607123_T_C_b38	1.1e-18	0.21	Adipose - Subcutaneous
rs10076131	ENSG00000047188.15	YTHDC2	chr5_113607123_T_C_b38	3.8e-07	0.1	Thyroid
rs10076131	ENSG00000047188.15	YTHDC2	chr5_113607123_T_C_b38	8.8e-13	0.14	Skin - Sun Exposed (Lower leg)
rs10076131	ENSG00000047188.15	YTHDC2	chr5_113607123_T_C_b38	8.3e-12	0.29	Heart - Atrial Appendage
rs10076131	ENSG00000047188.15	YTHDC2	chr5_113607123_T_C_b38	4.9e-13	0.22	Cells - Cultured fibroblasts
rs10076131	ENSG00000047188.15	YTHDC2	chr5_113607123_T_C_b38	7.7e-25	0.31	Adipose - Visceral (Omentum)
rs10076131	ENSG00000047188.15	YTHDC2	chr5_113607123_T_C_b38	8.1e-10	0.21	Esophagus - Gastroesophageal Junction
rs10076131	ENSG00000047188.15	YTHDC2	chr5_113607123_T_C_b38	1.3e-15	0.28	Heart - Left Ventricle
rs10076131	ENSG00000047188.15	YTHDC2	chr5_113607123_T_C_b38	1.5e-19	0.18	Artery - Tibial
rs10076131	ENSG00000047188.15	YTHDC2	chr5_113607123_T_C_b38	9e-17	0.23	Esophagus - Muscularis
rs10076131	ENSG00000047188.15	YTHDC2	chr5_113607123_T_C_b38	1.2e-17	0.23	Artery - Aorta
rs10076131	ENSG00000047188.15	YTHDC2	chr5_113607123_T_C_b38	4.1e-08	0.17	Stomach
rs10076131	ENSG00000047188.15	YTHDC2	chr5_113607123_T_C_b38	3e-24	0.31	Lung
rs10076131	ENSG00000047188.15	YTHDC2	chr5_113607123_T_C_b38	3.8e-10	0.14	Nerve - Tibial
rs10076131	ENSG00000047188.15	YTHDC2	chr5_113607123_T_C_b38	1.2e-18	0.23	Skin - Not Sun Exposed (Suprapubic)
rs10076131	ENSG00000047188.15	YTHDC2	chr5_113607123_T_C_b38	2.2e-07	0.18	Colon - Transverse
rs10076131	ENSG00000047188.15	YTHDC2	chr5_113607123_T_C_b38	7.2e-08	0.16	Breast - Mammary Tissue
rs10076131	ENSG00000047188.15	YTHDC2	chr5_113607123_T_C_b38	8.9e-08	0.15	Esophagus - Mucosa
rs10076131	ENSG00000047188.15	YTHDC2	chr5_113607123_T_C_b38	3.4e-05	0.12	Testis
rs10076131	ENSG00000047188.15	YTHDC2	chr5_113607123_T_C_b38	1.3e-07	0.23	Small Intestine - Terminal Ileum
rs10076131	ENSG00000047188.15	YTHDC2	chr5_113607123_T_C_b38	4.1e-09	0.18	Colon - Sigmoid
rs10076131	ENSG00000047188.15	YTHDC2	chr5_113607123_T_C_b38	6.7e-08	0.34	Uterus
rs10076131	ENSG00000047188.15	YTHDC2	chr5_113607123_T_C_b38	4.1e-07	0.3	Adrenal Gland
rs10077020	ENSG00000047188.15	YTHDC2	chr5_113320530_C_G_b38	3.1e-05	0.23	Adipose - Visceral (Omentum)
rs10077020	ENSG00000047188.15	YTHDC2	chr5_113320530_C_G_b38	3e-05	0.14	Whole Blood
rs10077431	ENSG00000047188.15	YTHDC2	chr5_113591989_C_A_b38	9e-05	0.13	Cells - Cultured fibroblasts
rs10077431	ENSG00000047188.15	YTHDC2	chr5_113591989_C_A_b38	9.1e-09	0.28	Brain - Cerebellum
rs10078214	ENSG00000047188.15	YTHDC2	chr5_113580005_A_C_b38	7.5e-09	0.27	Brain - Cerebellum
rs10078214	ENSG00000047188.15	YTHDC2	chr5_113580005_A_C_b38	1.9e-05	0.14	Cells - Cultured fibroblasts
rs10078576	ENSG00000047188.15	YTHDC2	chr5_113456481_G_C_b38	8.7e-06	0.42	Small Intestine - Terminal Ileum
rs10078576	ENSG00000047188.15	YTHDC2	chr5_113456481_G_C_b38	9.3e-07	0.25	Artery - Aorta
rs10078576	ENSG00000047188.15	YTHDC2	chr5_113456481_G_C_b38	2.1e-06	0.29	Esophagus - Gastroesophageal Junction
rs10078576	ENSG00000047188.15	YTHDC2	chr5_113456481_G_C_b38	3.4e-07	0.36	Heart - Atrial Appendage
rs10078576	ENSG00000047188.15	YTHDC2	chr5_113456481_G_C_b38	6e-08	0.27	Esophagus - Muscularis
rs10078576	ENSG00000047188.15	YTHDC2	chr5_113456481_G_C_b38	6.7e-08	0.18	Whole Blood
rs10078576	ENSG00000047188.15	YTHDC2	chr5_113456481_G_C_b38	1.4e-10	0.38	Heart - Left Ventricle
rs10078576	ENSG00000047188.15	YTHDC2	chr5_113456481_G_C_b38	1.5e-08	0.32	Adipose - Visceral (Omentum)
rs10078576	ENSG00000047188.15	YTHDC2	chr5_113456481_G_C_b38	2.8e-16	0.44	Lung
rs10078576	ENSG00000047188.15	YTHDC2	chr5_113456481_G_C_b38	9.6e-06	0.32	Pancreas
rs10078886	ENSG00000113360.16	DROSHA	chr5_31427334_T_A_b38	5.3e-05	0.32	Pancreas
rs10078886	ENSG00000113360.16	DROSHA	chr5_31427334_T_A_b38	5.4e-08	0.3	Thyroid
rs10078886	ENSG00000113360.16	DROSHA	chr5_31427334_T_A_b38	1.6e-06	0.3	Pituitary
rs10078886	ENSG00000113360.16	DROSHA	chr5_31427334_T_A_b38	1.7e-05	0.15	Esophagus - Mucosa
rs10078886	ENSG00000113360.16	DROSHA	chr5_31427334_T_A_b38	2.8e-07	0.25	Nerve - Tibial
rs10079603	ENSG00000047188.15	YTHDC2	chr5_113562687_G_C_b38	5.8e-07	0.16	Stomach
rs10079603	ENSG00000047188.15	YTHDC2	chr5_113562687_G_C_b38	1.1e-09	0.2	Colon - Sigmoid
rs10079603	ENSG00000047188.15	YTHDC2	chr5_113562687_G_C_b38	1.3e-12	0.21	Esophagus - Muscularis
rs10079603	ENSG00000047188.15	YTHDC2	chr5_113562687_G_C_b38	4.6e-08	0.16	Esophagus - Mucosa
rs10079603	ENSG00000047188.15	YTHDC2	chr5_113562687_G_C_b38	3.6e-16	0.28	Lung
rs10079603	ENSG00000047188.15	YTHDC2	chr5_113562687_G_C_b38	2e-21	0.2	Artery - Tibial
rs10079603	ENSG00000047188.15	YTHDC2	chr5_113562687_G_C_b38	7.3e-07	0.25	Pancreas
rs10079603	ENSG00000047188.15	YTHDC2	chr5_113562687_G_C_b38	1.1e-19	0.26	Artery - Aorta
rs10079603	ENSG00000047188.15	YTHDC2	chr5_113562687_G_C_b38	3.6e-17	0.21	Adipose - Subcutaneous
rs10079603	ENSG00000047188.15	YTHDC2	chr5_113562687_G_C_b38	1.9e-05	0.13	Testis
rs10079603	ENSG00000047188.15	YTHDC2	chr5_113562687_G_C_b38	4.2e-05	0.26	Brain - Hypothalamus
rs10079603	ENSG00000047188.15	YTHDC2	chr5_113562687_G_C_b38	6.9e-10	0.19	Breast - Mammary Tissue
rs10079603	ENSG00000047188.15	YTHDC2	chr5_113562687_G_C_b38	8.5e-06	0.098	Thyroid
rs10079603	ENSG00000047188.15	YTHDC2	chr5_113562687_G_C_b38	2.3e-08	0.2	Colon - Transverse
rs10079603	ENSG00000047188.15	YTHDC2	chr5_113562687_G_C_b38	1.8e-10	0.21	Cells - Cultured fibroblasts
rs10079603	ENSG00000047188.15	YTHDC2	chr5_113562687_G_C_b38	3.4e-19	0.25	Skin - Not Sun Exposed (Suprapubic)
rs10079603	ENSG00000047188.15	YTHDC2	chr5_113562687_G_C_b38	2.2e-08	0.39	Uterus
rs10079603	ENSG00000047188.15	YTHDC2	chr5_113562687_G_C_b38	2.8e-08	0.13	Nerve - Tibial
rs10079603	ENSG00000047188.15	YTHDC2	chr5_113562687_G_C_b38	9.8e-12	0.14	Skin - Sun Exposed (Lower leg)
rs10079603	ENSG00000047188.15	YTHDC2	chr5_113562687_G_C_b38	8.7e-08	0.24	Small Intestine - Terminal Ileum
rs10079603	ENSG00000047188.15	YTHDC2	chr5_113562687_G_C_b38	1.6e-29	0.23	Whole Blood
rs10079603	ENSG00000047188.15	YTHDC2	chr5_113562687_G_C_b38	1.1e-05	0.21	Prostate
rs10079603	ENSG00000047188.15	YTHDC2	chr5_113562687_G_C_b38	1e-05	0.27	Adrenal Gland
rs10079603	ENSG00000047188.15	YTHDC2	chr5_113562687_G_C_b38	2.1e-12	0.28	Heart - Left Ventricle
rs10079603	ENSG00000047188.15	YTHDC2	chr5_113562687_G_C_b38	1.4e-07	0.36	Minor Salivary Gland
rs10079603	ENSG00000047188.15	YTHDC2	chr5_113562687_G_C_b38	2.2e-10	0.24	Esophagus - Gastroesophageal Junction
rs10079603	ENSG00000047188.15	YTHDC2	chr5_113562687_G_C_b38	4e-08	0.26	Heart - Atrial Appendage
rs10079603	ENSG00000047188.15	YTHDC2	chr5_113562687_G_C_b38	5.7e-22	0.32	Adipose - Visceral (Omentum)
rs10079758	ENSG00000047188.15	YTHDC2	chr5_113553911_T_A_b38	4.9e-05	0.12	Testis
rs10079758	ENSG00000047188.15	YTHDC2	chr5_113553911_T_A_b38	4e-05	0.091	Thyroid
rs10079758	ENSG00000047188.15	YTHDC2	chr5_113553911_T_A_b38	1.9e-08	0.13	Nerve - Tibial
rs10079758	ENSG00000047188.15	YTHDC2	chr5_113553911_T_A_b38	4.9e-16	0.27	Lung
rs10079758	ENSG00000047188.15	YTHDC2	chr5_113553911_T_A_b38	4.7e-08	0.16	Esophagus - Mucosa
rs10079758	ENSG00000047188.15	YTHDC2	chr5_113553911_T_A_b38	4.7e-07	0.23	Heart - Atrial Appendage
rs10079758	ENSG00000047188.15	YTHDC2	chr5_113553911_T_A_b38	4.4e-08	0.18	Colon - Sigmoid
rs10079758	ENSG00000047188.15	YTHDC2	chr5_113553911_T_A_b38	3e-07	0.23	Small Intestine - Terminal Ileum
rs10079758	ENSG00000047188.15	YTHDC2	chr5_113553911_T_A_b38	6.3e-08	0.2	Colon - Transverse
rs10079758	ENSG00000047188.15	YTHDC2	chr5_113553911_T_A_b38	1.1e-20	0.3	Adipose - Visceral (Omentum)
rs10079758	ENSG00000047188.15	YTHDC2	chr5_113553911_T_A_b38	2.3e-11	0.26	Heart - Left Ventricle
rs10079758	ENSG00000047188.15	YTHDC2	chr5_113553911_T_A_b38	3.4e-05	0.26	Brain - Hypothalamus
rs10079758	ENSG00000047188.15	YTHDC2	chr5_113553911_T_A_b38	1.3e-19	0.26	Artery - Aorta
rs10079758	ENSG00000047188.15	YTHDC2	chr5_113553911_T_A_b38	2.8e-08	0.39	Uterus
rs10079758	ENSG00000047188.15	YTHDC2	chr5_113553911_T_A_b38	1.1e-10	0.24	Esophagus - Gastroesophageal Junction
rs10079758	ENSG00000047188.15	YTHDC2	chr5_113553911_T_A_b38	2.1e-11	0.14	Skin - Sun Exposed (Lower leg)
rs10079758	ENSG00000047188.15	YTHDC2	chr5_113553911_T_A_b38	1.3e-28	0.22	Whole Blood
rs10079758	ENSG00000047188.15	YTHDC2	chr5_113553911_T_A_b38	2.8e-15	0.2	Adipose - Subcutaneous
rs10079758	ENSG00000047188.15	YTHDC2	chr5_113553911_T_A_b38	3e-05	0.26	Adrenal Gland
rs10079758	ENSG00000047188.15	YTHDC2	chr5_113553911_T_A_b38	4.7e-21	0.2	Artery - Tibial
rs10079758	ENSG00000047188.15	YTHDC2	chr5_113553911_T_A_b38	2.2e-09	0.18	Breast - Mammary Tissue
rs10079758	ENSG00000047188.15	YTHDC2	chr5_113553911_T_A_b38	2.1e-13	0.22	Esophagus - Muscularis
rs10079758	ENSG00000047188.15	YTHDC2	chr5_113553911_T_A_b38	7.6e-19	0.24	Skin - Not Sun Exposed (Suprapubic)
rs10079758	ENSG00000047188.15	YTHDC2	chr5_113553911_T_A_b38	1.4e-06	0.24	Pancreas
rs10079758	ENSG00000047188.15	YTHDC2	chr5_113553911_T_A_b38	6e-07	0.35	Minor Salivary Gland
rs10079758	ENSG00000047188.15	YTHDC2	chr5_113553911_T_A_b38	1.5e-05	0.21	Prostate
rs10079758	ENSG00000047188.15	YTHDC2	chr5_113553911_T_A_b38	7.4e-07	0.16	Stomach
rs10079758	ENSG00000047188.15	YTHDC2	chr5_113553911_T_A_b38	3.7e-10	0.2	Cells - Cultured fibroblasts
rs10079895	ENSG00000047188.15	YTHDC2	chr5_113557313_C_T_b38	3e-05	0.26	Adrenal Gland
rs10079895	ENSG00000047188.15	YTHDC2	chr5_113557313_C_T_b38	4.7e-07	0.23	Heart - Atrial Appendage
rs10079895	ENSG00000047188.15	YTHDC2	chr5_113557313_C_T_b38	3.4e-05	0.26	Brain - Hypothalamus
rs10079895	ENSG00000047188.15	YTHDC2	chr5_113557313_C_T_b38	1.3e-28	0.22	Whole Blood
rs10079895	ENSG00000047188.15	YTHDC2	chr5_113557313_C_T_b38	6.3e-08	0.2	Colon - Transverse
rs10079895	ENSG00000047188.15	YTHDC2	chr5_113557313_C_T_b38	4.9e-16	0.27	Lung
rs10079895	ENSG00000047188.15	YTHDC2	chr5_113557313_C_T_b38	1.4e-06	0.24	Pancreas
rs10079895	ENSG00000047188.15	YTHDC2	chr5_113557313_C_T_b38	1.9e-08	0.13	Nerve - Tibial
rs10079895	ENSG00000047188.15	YTHDC2	chr5_113557313_C_T_b38	2.8e-15	0.2	Adipose - Subcutaneous
rs10079895	ENSG00000047188.15	YTHDC2	chr5_113557313_C_T_b38	1.5e-05	0.21	Prostate
rs10079895	ENSG00000047188.15	YTHDC2	chr5_113557313_C_T_b38	7.6e-19	0.24	Skin - Not Sun Exposed (Suprapubic)
rs10079895	ENSG00000047188.15	YTHDC2	chr5_113557313_C_T_b38	1.3e-19	0.26	Artery - Aorta
rs10079895	ENSG00000047188.15	YTHDC2	chr5_113557313_C_T_b38	1.1e-10	0.24	Esophagus - Gastroesophageal Junction
rs10079895	ENSG00000047188.15	YTHDC2	chr5_113557313_C_T_b38	2.8e-08	0.39	Uterus
rs10079895	ENSG00000047188.15	YTHDC2	chr5_113557313_C_T_b38	2.1e-13	0.22	Esophagus - Muscularis
rs10079895	ENSG00000047188.15	YTHDC2	chr5_113557313_C_T_b38	3.7e-10	0.2	Cells - Cultured fibroblasts
rs10079895	ENSG00000047188.15	YTHDC2	chr5_113557313_C_T_b38	4e-05	0.091	Thyroid
rs10079895	ENSG00000047188.15	YTHDC2	chr5_113557313_C_T_b38	4.9e-05	0.12	Testis
rs10079895	ENSG00000047188.15	YTHDC2	chr5_113557313_C_T_b38	2.1e-11	0.14	Skin - Sun Exposed (Lower leg)
rs10079895	ENSG00000047188.15	YTHDC2	chr5_113557313_C_T_b38	4.4e-08	0.18	Colon - Sigmoid
rs10079895	ENSG00000047188.15	YTHDC2	chr5_113557313_C_T_b38	4.7e-08	0.16	Esophagus - Mucosa
rs10079895	ENSG00000047188.15	YTHDC2	chr5_113557313_C_T_b38	7.4e-07	0.16	Stomach
rs10079895	ENSG00000047188.15	YTHDC2	chr5_113557313_C_T_b38	3e-07	0.23	Small Intestine - Terminal Ileum
rs10079895	ENSG00000047188.15	YTHDC2	chr5_113557313_C_T_b38	2.2e-09	0.18	Breast - Mammary Tissue
rs10079895	ENSG00000047188.15	YTHDC2	chr5_113557313_C_T_b38	4.7e-21	0.2	Artery - Tibial
rs10079895	ENSG00000047188.15	YTHDC2	chr5_113557313_C_T_b38	6e-07	0.35	Minor Salivary Gland
rs10079895	ENSG00000047188.15	YTHDC2	chr5_113557313_C_T_b38	1.1e-20	0.3	Adipose - Visceral (Omentum)
rs10079895	ENSG00000047188.15	YTHDC2	chr5_113557313_C_T_b38	2.3e-11	0.26	Heart - Left Ventricle
rs10079973	ENSG00000047188.15	YTHDC2	chr5_113557482_C_A_b38	1.1e-20	0.3	Adipose - Visceral (Omentum)
rs10079973	ENSG00000047188.15	YTHDC2	chr5_113557482_C_A_b38	1.3e-28	0.22	Whole Blood
rs10079973	ENSG00000047188.15	YTHDC2	chr5_113557482_C_A_b38	6e-07	0.35	Minor Salivary Gland
rs10079973	ENSG00000047188.15	YTHDC2	chr5_113557482_C_A_b38	2.2e-09	0.18	Breast - Mammary Tissue
rs10079973	ENSG00000047188.15	YTHDC2	chr5_113557482_C_A_b38	1.9e-08	0.13	Nerve - Tibial
rs10079973	ENSG00000047188.15	YTHDC2	chr5_113557482_C_A_b38	4.4e-08	0.18	Colon - Sigmoid
rs10079973	ENSG00000047188.15	YTHDC2	chr5_113557482_C_A_b38	3e-05	0.26	Adrenal Gland
rs10079973	ENSG00000047188.15	YTHDC2	chr5_113557482_C_A_b38	1.1e-10	0.24	Esophagus - Gastroesophageal Junction
rs10079973	ENSG00000047188.15	YTHDC2	chr5_113557482_C_A_b38	1.5e-05	0.21	Prostate
rs10079973	ENSG00000047188.15	YTHDC2	chr5_113557482_C_A_b38	1.3e-19	0.26	Artery - Aorta
rs10079973	ENSG00000047188.15	YTHDC2	chr5_113557482_C_A_b38	4e-05	0.091	Thyroid
rs10079973	ENSG00000047188.15	YTHDC2	chr5_113557482_C_A_b38	2.8e-15	0.2	Adipose - Subcutaneous
rs10079973	ENSG00000047188.15	YTHDC2	chr5_113557482_C_A_b38	3.4e-05	0.26	Brain - Hypothalamus
rs10079973	ENSG00000047188.15	YTHDC2	chr5_113557482_C_A_b38	3e-07	0.23	Small Intestine - Terminal Ileum
rs10079973	ENSG00000047188.15	YTHDC2	chr5_113557482_C_A_b38	6.3e-08	0.2	Colon - Transverse
rs10079973	ENSG00000047188.15	YTHDC2	chr5_113557482_C_A_b38	4.9e-16	0.27	Lung
rs10079973	ENSG00000047188.15	YTHDC2	chr5_113557482_C_A_b38	1.4e-06	0.24	Pancreas
rs10079973	ENSG00000047188.15	YTHDC2	chr5_113557482_C_A_b38	3.7e-10	0.2	Cells - Cultured fibroblasts
rs10079973	ENSG00000047188.15	YTHDC2	chr5_113557482_C_A_b38	2.8e-08	0.39	Uterus
rs10079973	ENSG00000047188.15	YTHDC2	chr5_113557482_C_A_b38	7.6e-19	0.24	Skin - Not Sun Exposed (Suprapubic)
rs10079973	ENSG00000047188.15	YTHDC2	chr5_113557482_C_A_b38	4.7e-07	0.23	Heart - Atrial Appendage
rs10079973	ENSG00000047188.15	YTHDC2	chr5_113557482_C_A_b38	2.1e-11	0.14	Skin - Sun Exposed (Lower leg)
rs10079973	ENSG00000047188.15	YTHDC2	chr5_113557482_C_A_b38	2.1e-13	0.22	Esophagus - Muscularis
rs10079973	ENSG00000047188.15	YTHDC2	chr5_113557482_C_A_b38	7.4e-07	0.16	Stomach
rs10079973	ENSG00000047188.15	YTHDC2	chr5_113557482_C_A_b38	2.3e-11	0.26	Heart - Left Ventricle
rs10079973	ENSG00000047188.15	YTHDC2	chr5_113557482_C_A_b38	4.7e-21	0.2	Artery - Tibial
rs10079973	ENSG00000047188.15	YTHDC2	chr5_113557482_C_A_b38	4.7e-08	0.16	Esophagus - Mucosa
rs10079973	ENSG00000047188.15	YTHDC2	chr5_113557482_C_A_b38	4.9e-05	0.12	Testis
rs10080096	ENSG00000047188.15	YTHDC2	chr5_113543708_T_G_b38	1.2e-26	0.21	Whole Blood
rs10080096	ENSG00000047188.15	YTHDC2	chr5_113543708_T_G_b38	2.3e-07	0.17	Colon - Sigmoid
rs10080096	ENSG00000047188.15	YTHDC2	chr5_113543708_T_G_b38	1.3e-05	0.21	Prostate
rs10080096	ENSG00000047188.15	YTHDC2	chr5_113543708_T_G_b38	4.8e-10	0.2	Cells - Cultured fibroblasts
rs10080096	ENSG00000047188.15	YTHDC2	chr5_113543708_T_G_b38	2.5e-07	0.16	Stomach
rs10080096	ENSG00000047188.15	YTHDC2	chr5_113543708_T_G_b38	7.9e-18	0.23	Skin - Not Sun Exposed (Suprapubic)
rs10080096	ENSG00000047188.15	YTHDC2	chr5_113543708_T_G_b38	2.7e-08	0.39	Uterus
rs10080096	ENSG00000047188.15	YTHDC2	chr5_113543708_T_G_b38	1.4e-05	0.096	Thyroid
rs10080096	ENSG00000047188.15	YTHDC2	chr5_113543708_T_G_b38	8.6e-08	0.12	Nerve - Tibial
rs10080096	ENSG00000047188.15	YTHDC2	chr5_113543708_T_G_b38	8.4e-11	0.24	Esophagus - Gastroesophageal Junction
rs10080096	ENSG00000047188.15	YTHDC2	chr5_113543708_T_G_b38	1.6e-15	0.26	Lung
rs10080096	ENSG00000047188.15	YTHDC2	chr5_113543708_T_G_b38	6.1e-11	0.13	Skin - Sun Exposed (Lower leg)
rs10080096	ENSG00000047188.15	YTHDC2	chr5_113543708_T_G_b38	8.8e-12	0.27	Heart - Left Ventricle
rs10080096	ENSG00000047188.15	YTHDC2	chr5_113543708_T_G_b38	5.8e-19	0.29	Adipose - Visceral (Omentum)
rs10080096	ENSG00000047188.15	YTHDC2	chr5_113543708_T_G_b38	0.00013	0.11	Testis
rs10080096	ENSG00000047188.15	YTHDC2	chr5_113543708_T_G_b38	2e-05	0.21	Pancreas
rs10080096	ENSG00000047188.15	YTHDC2	chr5_113543708_T_G_b38	2.4e-16	0.2	Adipose - Subcutaneous
rs10080096	ENSG00000047188.15	YTHDC2	chr5_113543708_T_G_b38	5.9e-05	0.24	Adrenal Gland
rs10080096	ENSG00000047188.15	YTHDC2	chr5_113543708_T_G_b38	4.9e-09	0.18	Breast - Mammary Tissue
rs10080096	ENSG00000047188.15	YTHDC2	chr5_113543708_T_G_b38	3.8e-07	0.23	Small Intestine - Terminal Ileum
rs10080096	ENSG00000047188.15	YTHDC2	chr5_113543708_T_G_b38	8.9e-07	0.22	Heart - Atrial Appendage
rs10080096	ENSG00000047188.15	YTHDC2	chr5_113543708_T_G_b38	3.7e-07	0.15	Esophagus - Mucosa
rs10080096	ENSG00000047188.15	YTHDC2	chr5_113543708_T_G_b38	2.9e-18	0.25	Artery - Aorta
rs10080096	ENSG00000047188.15	YTHDC2	chr5_113543708_T_G_b38	8.5e-08	0.19	Colon - Transverse
rs10080096	ENSG00000047188.15	YTHDC2	chr5_113543708_T_G_b38	1.5e-12	0.21	Esophagus - Muscularis
rs10080096	ENSG00000047188.15	YTHDC2	chr5_113543708_T_G_b38	3.6e-20	0.19	Artery - Tibial
rs10080096	ENSG00000047188.15	YTHDC2	chr5_113543708_T_G_b38	4.6e-06	0.32	Minor Salivary Gland
rs1008400	ENSG00000140718.20	FTO	chr16_54085980_T_C_b38	6.9e-06	0.11	Colon - Sigmoid
rs1008400	ENSG00000140718.20	FTO	chr16_54085980_T_C_b38	3.3e-05	0.084	Esophagus - Muscularis
rs10084323	ENSG00000138095.18	LRPPRC	chr2_44007146_G_C_b38	1.2e-05	-0.26	Brain - Substantia nigra
rs10084323	ENSG00000138095.18	LRPPRC	chr2_44007146_G_C_b38	6.2e-14	-0.34	Brain - Putamen (basal ganglia)
rs10084323	ENSG00000138095.18	LRPPRC	chr2_44007146_G_C_b38	4.7e-10	-0.27	Brain - Cortex
rs10084323	ENSG00000138095.18	LRPPRC	chr2_44007146_G_C_b38	1.9e-10	-0.19	Brain - Nucleus accumbens (basal ganglia)
rs10084323	ENSG00000138095.18	LRPPRC	chr2_44007146_G_C_b38	8.4e-10	-0.13	Esophagus - Mucosa
rs10084323	ENSG00000138095.18	LRPPRC	chr2_44007146_G_C_b38	1.5e-18	-0.22	Thyroid
rs10084323	ENSG00000138095.18	LRPPRC	chr2_44007146_G_C_b38	2.8e-10	-0.25	Brain - Caudate (basal ganglia)
rs10084323	ENSG00000138095.18	LRPPRC	chr2_44007146_G_C_b38	6.3e-07	-0.12	Esophagus - Muscularis
rs10084323	ENSG00000138095.18	LRPPRC	chr2_44007146_G_C_b38	8.8e-09	-0.21	Brain - Frontal Cortex (BA9)
rs10084323	ENSG00000138095.18	LRPPRC	chr2_44007146_G_C_b38	9.6e-08	-0.21	Pituitary
rs10084323	ENSG00000138095.18	LRPPRC	chr2_44007146_G_C_b38	5.1e-07	-0.17	Pancreas
rs10084323	ENSG00000138095.18	LRPPRC	chr2_44007146_G_C_b38	5.9e-05	-0.11	Skin - Not Sun Exposed (Suprapubic)
rs10084323	ENSG00000138095.18	LRPPRC	chr2_44007146_G_C_b38	9.7e-07	-0.21	Brain - Hippocampus
rs10084323	ENSG00000138095.18	LRPPRC	chr2_44007146_G_C_b38	6.5e-08	-0.17	Breast - Mammary Tissue
rs10084323	ENSG00000138095.18	LRPPRC	chr2_44007146_G_C_b38	1.1e-05	-0.3	Brain - Amygdala
rs10084323	ENSG00000138095.18	LRPPRC	chr2_44007146_G_C_b38	5.5e-07	-0.13	Adipose - Subcutaneous
rs10084323	ENSG00000138095.18	LRPPRC	chr2_44007146_G_C_b38	1.7e-11	-0.15	Adipose - Visceral (Omentum)
rs10084323	ENSG00000138095.18	LRPPRC	chr2_44007146_G_C_b38	7.8e-10	-0.12	Muscle - Skeletal
rs10084323	ENSG00000138095.18	LRPPRC	chr2_44007146_G_C_b38	1.2e-08	-0.11	Cells - Cultured fibroblasts
rs10084323	ENSG00000138095.18	LRPPRC	chr2_44007146_G_C_b38	4.1e-11	-0.23	Brain - Cerebellum
rs10084323	ENSG00000138095.18	LRPPRC	chr2_44007146_G_C_b38	5e-12	-0.14	Lung
rs10084323	ENSG00000138095.18	LRPPRC	chr2_44007146_G_C_b38	1.6e-07	-0.15	Esophagus - Gastroesophageal Junction
rs10084323	ENSG00000138095.18	LRPPRC	chr2_44007146_G_C_b38	8.1e-08	-0.16	Artery - Aorta
rs10084323	ENSG00000138095.18	LRPPRC	chr2_44007146_G_C_b38	2e-06	-0.19	Brain - Anterior cingulate cortex (BA24)
rs10084323	ENSG00000138095.18	LRPPRC	chr2_44007146_G_C_b38	8.4e-08	-0.19	Brain - Cerebellar Hemisphere
rs10084323	ENSG00000138095.18	LRPPRC	chr2_44007146_G_C_b38	6.6e-12	-0.19	Nerve - Tibial
rs10084323	ENSG00000138095.18	LRPPRC	chr2_44007146_G_C_b38	2.6e-19	-0.27	Testis
rs10084323	ENSG00000138095.18	LRPPRC	chr2_44007146_G_C_b38	4.3e-09	-0.16	Skin - Sun Exposed (Lower leg)
rs10084323	ENSG00000138095.18	LRPPRC	chr2_44007146_G_C_b38	7.4e-07	-0.19	Brain - Hypothalamus
rs10084323	ENSG00000138095.18	LRPPRC	chr2_44007146_G_C_b38	1.2e-13	-0.16	Artery - Tibial
rs10084398	ENSG00000138095.18	LRPPRC	chr2_44005495_C_T_b38	7.2e-06	-0.18	Brain - Anterior cingulate cortex (BA24)
rs10084398	ENSG00000138095.18	LRPPRC	chr2_44005495_C_T_b38	2.4e-07	-0.14	Esophagus - Gastroesophageal Junction
rs10084398	ENSG00000138095.18	LRPPRC	chr2_44005495_C_T_b38	2.6e-05	-0.19	Adrenal Gland
rs10084398	ENSG00000138095.18	LRPPRC	chr2_44005495_C_T_b38	2.7e-10	-0.14	Adipose - Visceral (Omentum)
rs10084398	ENSG00000138095.18	LRPPRC	chr2_44005495_C_T_b38	1.8e-05	-0.12	Stomach
rs10084398	ENSG00000138095.18	LRPPRC	chr2_44005495_C_T_b38	9.6e-09	-0.11	Cells - Cultured fibroblasts
rs10084398	ENSG00000138095.18	LRPPRC	chr2_44005495_C_T_b38	1.4e-10	-0.18	Skin - Sun Exposed (Lower leg)
rs10084398	ENSG00000138095.18	LRPPRC	chr2_44005495_C_T_b38	4e-07	-0.19	Brain - Hypothalamus
rs10084398	ENSG00000138095.18	LRPPRC	chr2_44005495_C_T_b38	2e-10	-0.31	Brain - Putamen (basal ganglia)
rs10084398	ENSG00000138095.18	LRPPRC	chr2_44005495_C_T_b38	2.4e-08	-0.22	Brain - Caudate (basal ganglia)
rs10084398	ENSG00000138095.18	LRPPRC	chr2_44005495_C_T_b38	7.4e-08	-0.13	Esophagus - Muscularis
rs10084398	ENSG00000138095.18	LRPPRC	chr2_44005495_C_T_b38	1.9e-11	-0.14	Esophagus - Mucosa
rs10084398	ENSG00000138095.18	LRPPRC	chr2_44005495_C_T_b38	2.1e-13	-0.19	Nerve - Tibial
rs10084398	ENSG00000138095.18	LRPPRC	chr2_44005495_C_T_b38	1.3e-08	-0.21	Pituitary
rs10084398	ENSG00000138095.18	LRPPRC	chr2_44005495_C_T_b38	2.4e-07	-0.14	Adipose - Subcutaneous
rs10084398	ENSG00000138095.18	LRPPRC	chr2_44005495_C_T_b38	1.7e-07	-0.22	Brain - Hippocampus
rs10084398	ENSG00000138095.18	LRPPRC	chr2_44005495_C_T_b38	4.7e-18	-0.26	Testis
rs10084398	ENSG00000138095.18	LRPPRC	chr2_44005495_C_T_b38	8.1e-08	-0.17	Brain - Nucleus accumbens (basal ganglia)
rs10084398	ENSG00000138095.18	LRPPRC	chr2_44005495_C_T_b38	3.5e-07	-0.14	Skin - Not Sun Exposed (Suprapubic)
rs10084398	ENSG00000138095.18	LRPPRC	chr2_44005495_C_T_b38	2.4e-06	-0.16	Pancreas
rs10084398	ENSG00000138095.18	LRPPRC	chr2_44005495_C_T_b38	4.3e-07	-0.16	Breast - Mammary Tissue
rs10084398	ENSG00000138095.18	LRPPRC	chr2_44005495_C_T_b38	1.1e-14	-0.17	Artery - Tibial
rs10084398	ENSG00000138095.18	LRPPRC	chr2_44005495_C_T_b38	4.1e-08	-0.16	Artery - Aorta
rs10084398	ENSG00000138095.18	LRPPRC	chr2_44005495_C_T_b38	1e-05	-0.29	Brain - Amygdala
rs10084398	ENSG00000138095.18	LRPPRC	chr2_44005495_C_T_b38	1.6e-06	-0.18	Brain - Frontal Cortex (BA9)
rs10084398	ENSG00000138095.18	LRPPRC	chr2_44005495_C_T_b38	2.2e-08	-0.24	Brain - Cortex
rs10084398	ENSG00000138095.18	LRPPRC	chr2_44005495_C_T_b38	2.5e-07	-0.18	Brain - Cerebellar Hemisphere
rs10084398	ENSG00000138095.18	LRPPRC	chr2_44005495_C_T_b38	3.6e-09	-0.11	Muscle - Skeletal
rs10084398	ENSG00000138095.18	LRPPRC	chr2_44005495_C_T_b38	1.8e-19	-0.22	Thyroid
rs10084398	ENSG00000138095.18	LRPPRC	chr2_44005495_C_T_b38	2.5e-05	-0.18	Artery - Coronary
rs10084398	ENSG00000138095.18	LRPPRC	chr2_44005495_C_T_b38	2e-08	-0.19	Brain - Cerebellum
rs10084398	ENSG00000138095.18	LRPPRC	chr2_44005495_C_T_b38	4e-13	-0.15	Lung
rs10084400	ENSG00000138095.18	LRPPRC	chr2_44005565_C_T_b38	7.2e-06	-0.18	Brain - Anterior cingulate cortex (BA24)
rs10084400	ENSG00000138095.18	LRPPRC	chr2_44005565_C_T_b38	4.1e-09	-0.11	Muscle - Skeletal
rs10084400	ENSG00000138095.18	LRPPRC	chr2_44005565_C_T_b38	1.7e-07	-0.22	Brain - Hippocampus
rs10084400	ENSG00000138095.18	LRPPRC	chr2_44005565_C_T_b38	6.8e-09	-0.25	Brain - Cortex
rs10084400	ENSG00000138095.18	LRPPRC	chr2_44005565_C_T_b38	2.4e-15	-0.17	Artery - Tibial
rs10084400	ENSG00000138095.18	LRPPRC	chr2_44005565_C_T_b38	4.1e-06	-0.13	Stomach
rs10084400	ENSG00000138095.18	LRPPRC	chr2_44005565_C_T_b38	9.8e-07	-0.18	Brain - Frontal Cortex (BA9)
rs10084400	ENSG00000138095.18	LRPPRC	chr2_44005565_C_T_b38	5.3e-14	-0.2	Nerve - Tibial
rs10084400	ENSG00000138095.18	LRPPRC	chr2_44005565_C_T_b38	7.1e-09	-0.11	Cells - Cultured fibroblasts
rs10084400	ENSG00000138095.18	LRPPRC	chr2_44005565_C_T_b38	1.1e-11	-0.15	Esophagus - Mucosa
rs10084400	ENSG00000138095.18	LRPPRC	chr2_44005565_C_T_b38	7.2e-20	-0.22	Thyroid
rs10084400	ENSG00000138095.18	LRPPRC	chr2_44005565_C_T_b38	1.7e-07	-0.18	Brain - Cerebellar Hemisphere
rs10084400	ENSG00000138095.18	LRPPRC	chr2_44005565_C_T_b38	1.1e-10	-0.18	Skin - Sun Exposed (Lower leg)
rs10084400	ENSG00000138095.18	LRPPRC	chr2_44005565_C_T_b38	2.4e-08	-0.22	Brain - Caudate (basal ganglia)
rs10084400	ENSG00000138095.18	LRPPRC	chr2_44005565_C_T_b38	1.5e-07	-0.14	Adipose - Subcutaneous
rs10084400	ENSG00000138095.18	LRPPRC	chr2_44005565_C_T_b38	4.3e-10	-0.14	Adipose - Visceral (Omentum)
rs10084400	ENSG00000138095.18	LRPPRC	chr2_44005565_C_T_b38	3.6e-13	-0.15	Lung
rs10084400	ENSG00000138095.18	LRPPRC	chr2_44005565_C_T_b38	2.7e-09	-0.22	Pituitary
rs10084400	ENSG00000138095.18	LRPPRC	chr2_44005565_C_T_b38	6.7e-08	-0.15	Artery - Aorta
rs10084400	ENSG00000138095.18	LRPPRC	chr2_44005565_C_T_b38	2e-10	-0.31	Brain - Putamen (basal ganglia)
rs10084400	ENSG00000138095.18	LRPPRC	chr2_44005565_C_T_b38	8.9e-08	-0.17	Brain - Nucleus accumbens (basal ganglia)
rs10084400	ENSG00000138095.18	LRPPRC	chr2_44005565_C_T_b38	4e-07	-0.19	Brain - Hypothalamus
rs10084400	ENSG00000138095.18	LRPPRC	chr2_44005565_C_T_b38	5e-09	-0.2	Brain - Cerebellum
rs10084400	ENSG00000138095.18	LRPPRC	chr2_44005565_C_T_b38	7.6e-07	-0.16	Breast - Mammary Tissue
rs10084400	ENSG00000138095.18	LRPPRC	chr2_44005565_C_T_b38	2.6e-07	-0.14	Esophagus - Gastroesophageal Junction
rs10084400	ENSG00000138095.18	LRPPRC	chr2_44005565_C_T_b38	1.2e-18	-0.26	Testis
rs10084400	ENSG00000138095.18	LRPPRC	chr2_44005565_C_T_b38	1e-05	-0.29	Brain - Amygdala
rs10084400	ENSG00000138095.18	LRPPRC	chr2_44005565_C_T_b38	2.3e-05	-0.19	Adrenal Gland
rs10084400	ENSG00000138095.18	LRPPRC	chr2_44005565_C_T_b38	2.9e-06	-0.16	Pancreas
rs10084400	ENSG00000138095.18	LRPPRC	chr2_44005565_C_T_b38	3.2e-07	-0.14	Skin - Not Sun Exposed (Suprapubic)
rs10084400	ENSG00000138095.18	LRPPRC	chr2_44005565_C_T_b38	9.5e-08	-0.13	Esophagus - Muscularis
rs10084473	ENSG00000138095.18	LRPPRC	chr2_44005272_T_C_b38	7.1e-07	-0.16	Breast - Mammary Tissue
rs10084473	ENSG00000138095.18	LRPPRC	chr2_44005272_T_C_b38	1.7e-06	-0.16	Pancreas
rs10084473	ENSG00000138095.18	LRPPRC	chr2_44005272_T_C_b38	5.6e-08	-0.13	Esophagus - Muscularis
rs10084473	ENSG00000138095.18	LRPPRC	chr2_44005272_T_C_b38	2.7e-08	-0.19	Brain - Cerebellum
rs10084473	ENSG00000138095.18	LRPPRC	chr2_44005272_T_C_b38	1.9e-08	-0.22	Brain - Caudate (basal ganglia)
rs10084473	ENSG00000138095.18	LRPPRC	chr2_44005272_T_C_b38	1.3e-05	-0.13	Stomach
rs10084473	ENSG00000138095.18	LRPPRC	chr2_44005272_T_C_b38	5.3e-14	-0.2	Nerve - Tibial
rs10084473	ENSG00000138095.18	LRPPRC	chr2_44005272_T_C_b38	1.4e-06	-0.18	Brain - Frontal Cortex (BA9)
rs10084473	ENSG00000138095.18	LRPPRC	chr2_44005272_T_C_b38	2.1e-07	-0.22	Brain - Hippocampus
rs10084473	ENSG00000138095.18	LRPPRC	chr2_44005272_T_C_b38	5.6e-06	-0.18	Brain - Anterior cingulate cortex (BA24)
rs10084473	ENSG00000138095.18	LRPPRC	chr2_44005272_T_C_b38	3.4e-18	-0.21	Thyroid
rs10084473	ENSG00000138095.18	LRPPRC	chr2_44005272_T_C_b38	2.9e-09	-0.22	Pituitary
rs10084473	ENSG00000138095.18	LRPPRC	chr2_44005272_T_C_b38	1.3e-07	-0.18	Brain - Cerebellar Hemisphere
rs10084473	ENSG00000138095.18	LRPPRC	chr2_44005272_T_C_b38	1.6e-07	-0.14	Adipose - Subcutaneous
rs10084473	ENSG00000138095.18	LRPPRC	chr2_44005272_T_C_b38	2e-09	-0.12	Muscle - Skeletal
rs10084473	ENSG00000138095.18	LRPPRC	chr2_44005272_T_C_b38	4.6e-11	-0.14	Esophagus - Mucosa
rs10084473	ENSG00000138095.18	LRPPRC	chr2_44005272_T_C_b38	6.2e-07	-0.14	Esophagus - Gastroesophageal Junction
rs10084473	ENSG00000138095.18	LRPPRC	chr2_44005272_T_C_b38	1e-05	-0.29	Brain - Amygdala
rs10084473	ENSG00000138095.18	LRPPRC	chr2_44005272_T_C_b38	6.9e-08	-0.16	Artery - Aorta
rs10084473	ENSG00000138095.18	LRPPRC	chr2_44005272_T_C_b38	8.7e-11	-0.18	Skin - Sun Exposed (Lower leg)
rs10084473	ENSG00000138095.18	LRPPRC	chr2_44005272_T_C_b38	1.1e-14	-0.17	Artery - Tibial
rs10084473	ENSG00000138095.18	LRPPRC	chr2_44005272_T_C_b38	2.1e-10	-0.14	Adipose - Visceral (Omentum)
rs10084473	ENSG00000138095.18	LRPPRC	chr2_44005272_T_C_b38	2.2e-05	-0.18	Artery - Coronary
rs10084473	ENSG00000138095.18	LRPPRC	chr2_44005272_T_C_b38	2.2e-07	-0.2	Brain - Hypothalamus
rs10084473	ENSG00000138095.18	LRPPRC	chr2_44005272_T_C_b38	6e-08	-0.17	Brain - Nucleus accumbens (basal ganglia)
rs10084473	ENSG00000138095.18	LRPPRC	chr2_44005272_T_C_b38	1.1e-10	-0.31	Brain - Putamen (basal ganglia)
rs10084473	ENSG00000138095.18	LRPPRC	chr2_44005272_T_C_b38	1.1e-18	-0.26	Testis
rs10084473	ENSG00000138095.18	LRPPRC	chr2_44005272_T_C_b38	2e-05	-0.19	Adrenal Gland
rs10084473	ENSG00000138095.18	LRPPRC	chr2_44005272_T_C_b38	2.1e-13	-0.15	Lung
rs10084473	ENSG00000138095.18	LRPPRC	chr2_44005272_T_C_b38	1.8e-07	-0.14	Skin - Not Sun Exposed (Suprapubic)
rs10084473	ENSG00000138095.18	LRPPRC	chr2_44005272_T_C_b38	3.6e-09	-0.25	Brain - Cortex
rs10084473	ENSG00000138095.18	LRPPRC	chr2_44005272_T_C_b38	7.8e-09	-0.11	Cells - Cultured fibroblasts
rs10087254	ENSG00000164944.11	KIAA1429	chr8_94470357_G_T_b38	8.2e-16	-0.17	Cells - Cultured fibroblasts
rs10087254	ENSG00000164944.11	KIAA1429	chr8_94470357_G_T_b38	1.1e-05	-0.11	Colon - Transverse
rs10087254	ENSG00000164944.11	KIAA1429	chr8_94470357_G_T_b38	0.00013	-0.084	Thyroid
rs10087254	ENSG00000164944.11	KIAA1429	chr8_94470357_G_T_b38	6.2e-05	-0.11	Pancreas
rs10087254	ENSG00000164944.11	KIAA1429	chr8_94470357_G_T_b38	8.3e-07	-0.13	Testis
rs10087503	ENSG00000164944.11	KIAA1429	chr8_94470583_G_A_b38	8.2e-16	-0.17	Cells - Cultured fibroblasts
rs10087503	ENSG00000164944.11	KIAA1429	chr8_94470583_G_A_b38	6.2e-05	-0.11	Pancreas
rs10087503	ENSG00000164944.11	KIAA1429	chr8_94470583_G_A_b38	1.1e-05	-0.11	Colon - Transverse
rs10087503	ENSG00000164944.11	KIAA1429	chr8_94470583_G_A_b38	8.3e-07	-0.13	Testis
rs10087503	ENSG00000164944.11	KIAA1429	chr8_94470583_G_A_b38	0.00013	-0.084	Thyroid
rs10091109	ENSG00000164944.11	KIAA1429	chr8_94471227_G_A_b38	6.6e-06	-0.11	Colon - Transverse
rs10091109	ENSG00000164944.11	KIAA1429	chr8_94471227_G_A_b38	6e-07	-0.14	Testis
rs10091109	ENSG00000164944.11	KIAA1429	chr8_94471227_G_A_b38	0.00019	-0.083	Thyroid
rs10091109	ENSG00000164944.11	KIAA1429	chr8_94471227_G_A_b38	3.6e-15	-0.16	Cells - Cultured fibroblasts
rs10093462	ENSG00000185728.16	YTHDF3	chr8_62571571_G_T_b38	6.2e-05	0.26	Adrenal Gland
rs10095298	ENSG00000164944.11	KIAA1429	chr8_94472353_G_A_b38	8.3e-07	-0.13	Testis
rs10095298	ENSG00000164944.11	KIAA1429	chr8_94472353_G_A_b38	6.2e-05	-0.11	Pancreas
rs10095298	ENSG00000164944.11	KIAA1429	chr8_94472353_G_A_b38	8.2e-16	-0.17	Cells - Cultured fibroblasts
rs10095298	ENSG00000164944.11	KIAA1429	chr8_94472353_G_A_b38	0.00013	-0.084	Thyroid
rs10095298	ENSG00000164944.11	KIAA1429	chr8_94472353_G_A_b38	1.1e-05	-0.11	Colon - Transverse
rs10096832	ENSG00000185728.16	YTHDF3	chr8_62602389_A_G_b38	6.2e-05	0.26	Adrenal Gland
rs10102233	ENSG00000164944.11	KIAA1429	chr8_94389429_A_T_b38	7.4e-06	-0.098	Esophagus - Muscularis
rs10102233	ENSG00000164944.11	KIAA1429	chr8_94389429_A_T_b38	1.1e-15	-0.16	Cells - Cultured fibroblasts
rs10102233	ENSG00000164944.11	KIAA1429	chr8_94389429_A_T_b38	2.3e-06	-0.11	Colon - Transverse
rs10102233	ENSG00000164944.11	KIAA1429	chr8_94389429_A_T_b38	0.00021	-0.078	Thyroid
rs10102233	ENSG00000164944.11	KIAA1429	chr8_94389429_A_T_b38	5.9e-09	-0.15	Testis
rs10102496	ENSG00000164944.11	KIAA1429	chr8_94385953_G_A_b38	7.4e-06	-0.098	Esophagus - Muscularis
rs10102496	ENSG00000164944.11	KIAA1429	chr8_94385953_G_A_b38	5.9e-09	-0.15	Testis
rs10102496	ENSG00000164944.11	KIAA1429	chr8_94385953_G_A_b38	1.1e-15	-0.16	Cells - Cultured fibroblasts
rs10102496	ENSG00000164944.11	KIAA1429	chr8_94385953_G_A_b38	0.00021	-0.078	Thyroid
rs10102496	ENSG00000164944.11	KIAA1429	chr8_94385953_G_A_b38	2.3e-06	-0.11	Colon - Transverse
rs10102963	ENSG00000185728.16	YTHDF3	chr8_63237426_T_C_b38	8.8e-07	-0.071	Whole Blood
rs10104041	ENSG00000164944.11	KIAA1429	chr8_94559374_G_A_b38	1e-06	-0.14	Pancreas
rs10104041	ENSG00000164944.11	KIAA1429	chr8_94559374_G_A_b38	5e-09	-0.13	Thyroid
rs10104041	ENSG00000164944.11	KIAA1429	chr8_94559374_G_A_b38	2.5e-05	-0.07	Whole Blood
rs10104041	ENSG00000164944.11	KIAA1429	chr8_94559374_G_A_b38	9.3e-17	-0.22	Testis
rs10104041	ENSG00000164944.11	KIAA1429	chr8_94559374_G_A_b38	1e-06	-0.19	Stomach
rs10104041	ENSG00000164944.11	KIAA1429	chr8_94559374_G_A_b38	6.4e-10	-0.16	Adipose - Visceral (Omentum)
rs10104041	ENSG00000164944.11	KIAA1429	chr8_94559374_G_A_b38	1.1e-08	-0.14	Artery - Aorta
rs10104041	ENSG00000164944.11	KIAA1429	chr8_94559374_G_A_b38	3.3e-13	-0.18	Colon - Transverse
rs10104041	ENSG00000164944.11	KIAA1429	chr8_94559374_G_A_b38	3.3e-33	-0.25	Cells - Cultured fibroblasts
rs10104041	ENSG00000164944.11	KIAA1429	chr8_94559374_G_A_b38	1.7e-07	-0.12	Esophagus - Muscularis
rs10104041	ENSG00000164944.11	KIAA1429	chr8_94559374_G_A_b38	1.3e-06	-0.13	Colon - Sigmoid
rs10104041	ENSG00000164944.11	KIAA1429	chr8_94559374_G_A_b38	8.3e-10	-0.14	Adipose - Subcutaneous
rs10104041	ENSG00000164944.11	KIAA1429	chr8_94559374_G_A_b38	3.7e-05	-0.12	Esophagus - Gastroesophageal Junction
rs10104041	ENSG00000164944.11	KIAA1429	chr8_94559374_G_A_b38	6.3e-06	-0.094	Esophagus - Mucosa
rs10104041	ENSG00000164944.11	KIAA1429	chr8_94559374_G_A_b38	8.3e-07	-0.12	Nerve - Tibial
rs10104041	ENSG00000164944.11	KIAA1429	chr8_94559374_G_A_b38	7.5e-11	-0.4	Cells - EBV-transformed lymphocytes
rs10104041	ENSG00000164944.11	KIAA1429	chr8_94559374_G_A_b38	7.8e-09	-0.11	Artery - Tibial
rs10106494	ENSG00000164944.11	KIAA1429	chr8_94471226_A_G_b38	3.6e-15	-0.16	Cells - Cultured fibroblasts
rs10106494	ENSG00000164944.11	KIAA1429	chr8_94471226_A_G_b38	6e-07	-0.14	Testis
rs10106494	ENSG00000164944.11	KIAA1429	chr8_94471226_A_G_b38	6.6e-06	-0.11	Colon - Transverse
rs10106494	ENSG00000164944.11	KIAA1429	chr8_94471226_A_G_b38	0.00019	-0.083	Thyroid
rs10109060	ENSG00000164944.11	KIAA1429	chr8_94365140_G_A_b38	4.7e-15	-0.16	Cells - Cultured fibroblasts
rs10109060	ENSG00000164944.11	KIAA1429	chr8_94365140_G_A_b38	2.6e-06	-0.11	Colon - Transverse
rs10109060	ENSG00000164944.11	KIAA1429	chr8_94365140_G_A_b38	1.3e-06	-0.11	Esophagus - Muscularis
rs10109060	ENSG00000164944.11	KIAA1429	chr8_94365140_G_A_b38	3.2e-09	-0.15	Testis
rs10109060	ENSG00000164944.11	KIAA1429	chr8_94365140_G_A_b38	6.5e-05	-0.071	Artery - Tibial
rs10109354	ENSG00000185728.16	YTHDF3	chr8_62568493_C_T_b38	6.2e-05	0.26	Adrenal Gland
rs10110425	ENSG00000185728.16	YTHDF3	chr8_62593579_C_A_b38	4.6e-06	0.31	Adrenal Gland
rs10111287	ENSG00000164944.11	KIAA1429	chr8_94566198_C_T_b38	2.9e-10	-0.39	Cells - EBV-transformed lymphocytes
rs10111287	ENSG00000164944.11	KIAA1429	chr8_94566198_C_T_b38	6.1e-14	-0.18	Colon - Transverse
rs10111287	ENSG00000164944.11	KIAA1429	chr8_94566198_C_T_b38	4.9e-05	-0.067	Whole Blood
rs10111287	ENSG00000164944.11	KIAA1429	chr8_94566198_C_T_b38	1.2e-32	-0.24	Cells - Cultured fibroblasts
rs10111287	ENSG00000164944.11	KIAA1429	chr8_94566198_C_T_b38	2.6e-08	-0.14	Artery - Aorta
rs10111287	ENSG00000164944.11	KIAA1429	chr8_94566198_C_T_b38	1.7e-07	-0.12	Esophagus - Muscularis
rs10111287	ENSG00000164944.11	KIAA1429	chr8_94566198_C_T_b38	4.1e-06	-0.12	Colon - Sigmoid
rs10111287	ENSG00000164944.11	KIAA1429	chr8_94566198_C_T_b38	1.6e-10	-0.17	Adipose - Visceral (Omentum)
rs10111287	ENSG00000164944.11	KIAA1429	chr8_94566198_C_T_b38	9e-10	-0.14	Adipose - Subcutaneous
rs10111287	ENSG00000164944.11	KIAA1429	chr8_94566198_C_T_b38	3.7e-05	-0.12	Esophagus - Gastroesophageal Junction
rs10111287	ENSG00000164944.11	KIAA1429	chr8_94566198_C_T_b38	2.1e-07	-0.15	Pancreas
rs10111287	ENSG00000164944.11	KIAA1429	chr8_94566198_C_T_b38	4.2e-09	-0.13	Thyroid
rs10111287	ENSG00000164944.11	KIAA1429	chr8_94566198_C_T_b38	1.4e-06	-0.12	Nerve - Tibial
rs10111287	ENSG00000164944.11	KIAA1429	chr8_94566198_C_T_b38	1.6e-17	-0.22	Testis
rs10111287	ENSG00000164944.11	KIAA1429	chr8_94566198_C_T_b38	7.2e-06	-0.094	Esophagus - Mucosa
rs10111287	ENSG00000164944.11	KIAA1429	chr8_94566198_C_T_b38	2.8e-06	-0.18	Stomach
rs10111287	ENSG00000164944.11	KIAA1429	chr8_94566198_C_T_b38	7.3e-09	-0.11	Artery - Tibial
rs1011249	ENSG00000164944.11	KIAA1429	chr8_94425833_G_A_b38	1.8e-09	-0.15	Testis
rs1011249	ENSG00000164944.11	KIAA1429	chr8_94425833_G_A_b38	4.4e-06	-0.11	Colon - Transverse
rs1011249	ENSG00000164944.11	KIAA1429	chr8_94425833_G_A_b38	4.2e-16	-0.16	Cells - Cultured fibroblasts
rs1011249	ENSG00000164944.11	KIAA1429	chr8_94425833_G_A_b38	4.9e-05	-0.086	Thyroid
rs1011249	ENSG00000164944.11	KIAA1429	chr8_94425833_G_A_b38	6.1e-05	-0.087	Esophagus - Muscularis
rs1011249	ENSG00000164944.11	KIAA1429	chr8_94425833_G_A_b38	1.4e-06	-0.28	Cells - EBV-transformed lymphocytes
rs10112606	ENSG00000164944.11	KIAA1429	chr8_94383838_T_C_b38	1.8e-06	-0.11	Colon - Transverse
rs10112606	ENSG00000164944.11	KIAA1429	chr8_94383838_T_C_b38	8.7e-16	-0.16	Cells - Cultured fibroblasts
rs10112606	ENSG00000164944.11	KIAA1429	chr8_94383838_T_C_b38	0.00012	-0.081	Thyroid
rs10112606	ENSG00000164944.11	KIAA1429	chr8_94383838_T_C_b38	7.3e-09	-0.15	Testis
rs10112606	ENSG00000164944.11	KIAA1429	chr8_94383838_T_C_b38	2e-06	-0.1	Esophagus - Muscularis
rs10112606	ENSG00000164944.11	KIAA1429	chr8_94383838_T_C_b38	2.1e-05	-0.25	Cells - EBV-transformed lymphocytes
rs10113787	ENSG00000164944.11	KIAA1429	chr8_94606872_C_T_b38	1.1e-07	-0.1	Cells - Cultured fibroblasts
rs10131275	ENSG00000100697.14	DICER1	chr14_95113655_A_G_b38	4.1e-05	-0.095	Muscle - Skeletal
rs10131275	ENSG00000100697.14	DICER1	chr14_95113655_A_G_b38	1.8e-06	-0.098	Skin - Sun Exposed (Lower leg)
rs10131275	ENSG00000100697.14	DICER1	chr14_95113655_A_G_b38	4e-05	-0.061	Whole Blood
rs10132333	ENSG00000165819.11	METTL3	chr14_21374467_A_G_b38	2.3e-05	0.17	Thyroid
rs10132923	ENSG00000100697.14	DICER1	chr14_95248214_T_A_b38	2.6e-05	-0.16	Cells - Cultured fibroblasts
rs10133309	ENSG00000100697.14	DICER1	chr14_95248553_T_C_b38	5.2e-05	-0.15	Cells - Cultured fibroblasts
rs10134473	ENSG00000100697.14	DICER1	chr14_95056798_C_T_b38	6.9e-05	-0.18	Skin - Not Sun Exposed (Suprapubic)
rs10135022	ENSG00000165819.11	METTL3	chr14_21419312_G_A_b38	1.2e-05	0.17	Thyroid
rs10135215	ENSG00000165819.11	METTL3	chr14_21479698_G_A_b38	6.9e-08	-0.11	Skin - Sun Exposed (Lower leg)
rs10139161	ENSG00000100697.14	DICER1	chr14_95133669_G_C_b38	2.1e-07	0.11	Skin - Sun Exposed (Lower leg)
rs10139161	ENSG00000100697.14	DICER1	chr14_95133669_G_C_b38	1.2e-05	0.1	Muscle - Skeletal
rs10141933	ENSG00000165819.11	METTL3	chr14_21481791_T_A_b38	4e-06	0.18	Thyroid
rs10142478	ENSG00000165819.11	METTL3	chr14_21481668_C_A_b38	3.8e-06	0.18	Thyroid
rs10144203	ENSG00000100697.14	DICER1	chr14_95248443_G_C_b38	2.6e-05	-0.16	Cells - Cultured fibroblasts
rs10144236	ENSG00000100697.14	DICER1	chr14_95248518_G_A_b38	2.6e-05	-0.16	Cells - Cultured fibroblasts
rs10146757	ENSG00000100697.14	DICER1	chr14_95073400_A_G_b38	2.9e-05	-0.098	Skin - Not Sun Exposed (Suprapubic)
rs10146757	ENSG00000100697.14	DICER1	chr14_95073400_A_G_b38	1.4e-06	-0.093	Skin - Sun Exposed (Lower leg)
rs10149095	ENSG00000100697.14	DICER1	chr14_95127870_T_C_b38	7e-06	-0.12	Skin - Not Sun Exposed (Suprapubic)
rs10149226	ENSG00000100697.14	DICER1	chr14_95255080_C_A_b38	2.2e-05	-0.16	Cells - Cultured fibroblasts
rs10150329	ENSG00000165819.11	METTL3	chr14_21419516_T_C_b38	7.9e-05	0.15	Thyroid
rs10152076	ENSG00000092199.17	HNRNPC	chr14_21289189_G_A_b38	4.5e-06	-0.39	Artery - Coronary
rs10153316	ENSG00000091542.8	ALKBH5	chr17_18731637_G_A_b38	1.6e-05	0.14	Esophagus - Muscularis
rs10155616	ENSG00000047188.15	YTHDC2	chr5_113565702_A_G_b38	4.2e-05	0.47	Small Intestine - Terminal Ileum
rs10155616	ENSG00000047188.15	YTHDC2	chr5_113565702_A_G_b38	1.3e-08	0.45	Heart - Left Ventricle
rs10155616	ENSG00000047188.15	YTHDC2	chr5_113565702_A_G_b38	1e-05	0.29	Artery - Aorta
rs10155616	ENSG00000047188.15	YTHDC2	chr5_113565702_A_G_b38	2.2e-08	0.39	Lung
rs10155616	ENSG00000047188.15	YTHDC2	chr5_113565702_A_G_b38	3.4e-07	0.38	Esophagus - Gastroesophageal Junction
rs10155616	ENSG00000047188.15	YTHDC2	chr5_113565702_A_G_b38	1.5e-06	0.35	Adipose - Visceral (Omentum)
rs10155616	ENSG00000047188.15	YTHDC2	chr5_113565702_A_G_b38	4.9e-07	0.45	Heart - Atrial Appendage
rs10155616	ENSG00000047188.15	YTHDC2	chr5_113565702_A_G_b38	2.5e-05	0.22	Adipose - Subcutaneous
rs10155616	ENSG00000047188.15	YTHDC2	chr5_113565702_A_G_b38	0.00014	0.16	Artery - Tibial
rs10155616	ENSG00000047188.15	YTHDC2	chr5_113565702_A_G_b38	6.8e-06	0.28	Esophagus - Muscularis
rs10157207	ENSG00000198492.15	YTHDF2	chr1_28684289_T_C_b38	1.1e-06	0.13	Colon - Transverse
rs10157207	ENSG00000198492.15	YTHDF2	chr1_28684289_T_C_b38	0.00012	0.088	Esophagus - Mucosa
rs10157207	ENSG00000198492.15	YTHDF2	chr1_28684289_T_C_b38	3e-05	0.21	Small Intestine - Terminal Ileum
rs10166377	ENSG00000138095.18	LRPPRC	chr2_44085558_G_A_b38	2.3e-06	-0.12	Esophagus - Mucosa
rs10166377	ENSG00000138095.18	LRPPRC	chr2_44085558_G_A_b38	6.9e-06	-0.19	Pancreas
rs10166377	ENSG00000138095.18	LRPPRC	chr2_44085558_G_A_b38	5.2e-07	-0.12	Cells - Cultured fibroblasts
rs10166377	ENSG00000138095.18	LRPPRC	chr2_44085558_G_A_b38	2.6e-05	-0.14	Artery - Aorta
rs10166377	ENSG00000138095.18	LRPPRC	chr2_44085558_G_A_b38	5.5e-07	-0.12	Heart - Left Ventricle
rs10166397	ENSG00000138095.18	LRPPRC	chr2_44145770_G_T_b38	0.00011	-0.12	Skin - Sun Exposed (Lower leg)
rs10167454	ENSG00000138095.18	LRPPRC	chr2_44242595_T_C_b38	0.00013	0.098	Cells - Cultured fibroblasts
rs10170954	ENSG00000138095.18	LRPPRC	chr2_43979660_A_C_b38	2.1e-05	-0.14	Breast - Mammary Tissue
rs10170954	ENSG00000138095.18	LRPPRC	chr2_43979660_A_C_b38	3.8e-05	-0.12	Esophagus - Gastroesophageal Junction
rs10170954	ENSG00000138095.18	LRPPRC	chr2_43979660_A_C_b38	2.7e-06	-0.1	Esophagus - Mucosa
rs10170954	ENSG00000138095.18	LRPPRC	chr2_43979660_A_C_b38	1.3e-09	-0.16	Thyroid
rs10170954	ENSG00000138095.18	LRPPRC	chr2_43979660_A_C_b38	1.6e-11	-0.2	Testis
rs10170954	ENSG00000138095.18	LRPPRC	chr2_43979660_A_C_b38	2.2e-05	-0.15	Brain - Cerebellum
rs10170954	ENSG00000138095.18	LRPPRC	chr2_43979660_A_C_b38	2.5e-07	-0.22	Brain - Cortex
rs10170954	ENSG00000138095.18	LRPPRC	chr2_43979660_A_C_b38	3.6e-05	-0.15	Brain - Frontal Cortex (BA9)
rs10170954	ENSG00000138095.18	LRPPRC	chr2_43979660_A_C_b38	9.1e-05	-0.1	Skin - Not Sun Exposed (Suprapubic)
rs10170954	ENSG00000138095.18	LRPPRC	chr2_43979660_A_C_b38	1.1e-05	-0.23	Brain - Substantia nigra
rs10170954	ENSG00000138095.18	LRPPRC	chr2_43979660_A_C_b38	2.1e-09	-0.16	Nerve - Tibial
rs10170954	ENSG00000138095.18	LRPPRC	chr2_43979660_A_C_b38	3.4e-05	-0.13	Brain - Nucleus accumbens (basal ganglia)
rs10170954	ENSG00000138095.18	LRPPRC	chr2_43979660_A_C_b38	2.9e-05	-0.19	Brain - Putamen (basal ganglia)
rs10170954	ENSG00000138095.18	LRPPRC	chr2_43979660_A_C_b38	9.5e-08	-0.15	Skin - Sun Exposed (Lower leg)
rs10170954	ENSG00000138095.18	LRPPRC	chr2_43979660_A_C_b38	5.8e-06	-0.1	Adipose - Visceral (Omentum)
rs10170954	ENSG00000138095.18	LRPPRC	chr2_43979660_A_C_b38	1.3e-07	-0.11	Artery - Tibial
rs10170954	ENSG00000138095.18	LRPPRC	chr2_43979660_A_C_b38	1.8e-05	-0.11	Adipose - Subcutaneous
rs1017209	ENSG00000047188.15	YTHDC2	chr5_113509291_A_G_b38	1.1e-11	0.21	Cells - Cultured fibroblasts
rs1017209	ENSG00000047188.15	YTHDC2	chr5_113509291_A_G_b38	4.9e-08	0.17	Colon - Sigmoid
rs1017209	ENSG00000047188.15	YTHDC2	chr5_113509291_A_G_b38	0.00013	0.11	Testis
rs1017209	ENSG00000047188.15	YTHDC2	chr5_113509291_A_G_b38	2.3e-08	0.25	Small Intestine - Terminal Ileum
rs1017209	ENSG00000047188.15	YTHDC2	chr5_113509291_A_G_b38	3.6e-06	0.1	Thyroid
rs1017209	ENSG00000047188.15	YTHDC2	chr5_113509291_A_G_b38	1.2e-06	0.33	Minor Salivary Gland
rs1017209	ENSG00000047188.15	YTHDC2	chr5_113509291_A_G_b38	3.1e-10	0.3	Pancreas
rs1017209	ENSG00000047188.15	YTHDC2	chr5_113509291_A_G_b38	2.8e-16	0.2	Adipose - Subcutaneous
rs1017209	ENSG00000047188.15	YTHDC2	chr5_113509291_A_G_b38	7.1e-25	0.32	Lung
rs1017209	ENSG00000047188.15	YTHDC2	chr5_113509291_A_G_b38	2.5e-18	0.18	Artery - Tibial
rs1017209	ENSG00000047188.15	YTHDC2	chr5_113509291_A_G_b38	1e-09	0.14	Nerve - Tibial
rs1017209	ENSG00000047188.15	YTHDC2	chr5_113509291_A_G_b38	1.7e-05	0.19	Prostate
rs1017209	ENSG00000047188.15	YTHDC2	chr5_113509291_A_G_b38	1.9e-06	0.29	Brain - Hypothalamus
rs1017209	ENSG00000047188.15	YTHDC2	chr5_113509291_A_G_b38	3.8e-08	0.17	Breast - Mammary Tissue
rs1017209	ENSG00000047188.15	YTHDC2	chr5_113509291_A_G_b38	3.5e-07	0.14	Esophagus - Mucosa
rs1017209	ENSG00000047188.15	YTHDC2	chr5_113509291_A_G_b38	6.2e-16	0.3	Heart - Left Ventricle
rs1017209	ENSG00000047188.15	YTHDC2	chr5_113509291_A_G_b38	2e-08	0.2	Colon - Transverse
rs1017209	ENSG00000047188.15	YTHDC2	chr5_113509291_A_G_b38	2.8e-24	0.32	Adipose - Visceral (Omentum)
rs1017209	ENSG00000047188.15	YTHDC2	chr5_113509291_A_G_b38	1.6e-05	0.35	Vagina
rs1017209	ENSG00000047188.15	YTHDC2	chr5_113509291_A_G_b38	5.5e-18	0.24	Artery - Aorta
rs1017209	ENSG00000047188.15	YTHDC2	chr5_113509291_A_G_b38	5.2e-08	0.18	Stomach
rs1017209	ENSG00000047188.15	YTHDC2	chr5_113509291_A_G_b38	1.6e-05	0.26	Adrenal Gland
rs1017209	ENSG00000047188.15	YTHDC2	chr5_113509291_A_G_b38	1.3e-06	0.33	Uterus
rs1017209	ENSG00000047188.15	YTHDC2	chr5_113509291_A_G_b38	2.3e-10	0.28	Heart - Atrial Appendage
rs1017209	ENSG00000047188.15	YTHDC2	chr5_113509291_A_G_b38	1.2e-10	0.23	Esophagus - Gastroesophageal Junction
rs1017209	ENSG00000047188.15	YTHDC2	chr5_113509291_A_G_b38	3.9e-14	0.15	Skin - Sun Exposed (Lower leg)
rs1017209	ENSG00000047188.15	YTHDC2	chr5_113509291_A_G_b38	1.9e-38	0.25	Whole Blood
rs1017209	ENSG00000047188.15	YTHDC2	chr5_113509291_A_G_b38	1.4e-17	0.24	Skin - Not Sun Exposed (Suprapubic)
rs1017209	ENSG00000047188.15	YTHDC2	chr5_113509291_A_G_b38	2.7e-15	0.23	Esophagus - Muscularis
rs10174576	ENSG00000138095.18	LRPPRC	chr2_44035220_A_G_b38	1.1e-09	-0.21	Brain - Cerebellar Hemisphere
rs10174576	ENSG00000138095.18	LRPPRC	chr2_44035220_A_G_b38	1.7e-17	-0.26	Brain - Nucleus accumbens (basal ganglia)
rs10174576	ENSG00000138095.18	LRPPRC	chr2_44035220_A_G_b38	4e-06	-0.2	Adrenal Gland
rs10174576	ENSG00000138095.18	LRPPRC	chr2_44035220_A_G_b38	6.1e-11	-0.24	Brain - Hypothalamus
rs10174576	ENSG00000138095.18	LRPPRC	chr2_44035220_A_G_b38	4.4e-08	-0.22	Brain - Hippocampus
rs10174576	ENSG00000138095.18	LRPPRC	chr2_44035220_A_G_b38	2.7e-18	-0.28	Brain - Cerebellum
rs10174576	ENSG00000138095.18	LRPPRC	chr2_44035220_A_G_b38	3.4e-25	-0.21	Esophagus - Mucosa
rs10174576	ENSG00000138095.18	LRPPRC	chr2_44035220_A_G_b38	6.7e-13	-0.27	Pituitary
rs10174576	ENSG00000138095.18	LRPPRC	chr2_44035220_A_G_b38	4.1e-11	-0.21	Breast - Mammary Tissue
rs10174576	ENSG00000138095.18	LRPPRC	chr2_44035220_A_G_b38	2.5e-10	-0.17	Adipose - Subcutaneous
rs10174576	ENSG00000138095.18	LRPPRC	chr2_44035220_A_G_b38	8.2e-06	-0.093	Colon - Transverse
rs10174576	ENSG00000138095.18	LRPPRC	chr2_44035220_A_G_b38	5.7e-17	-0.39	Brain - Putamen (basal ganglia)
rs10174576	ENSG00000138095.18	LRPPRC	chr2_44035220_A_G_b38	4.5e-10	-0.25	Brain - Anterior cingulate cortex (BA24)
rs10174576	ENSG00000138095.18	LRPPRC	chr2_44035220_A_G_b38	7.2e-18	-0.23	Skin - Sun Exposed (Lower leg)
rs10174576	ENSG00000138095.18	LRPPRC	chr2_44035220_A_G_b38	2.5e-14	-0.24	Pancreas
rs10174576	ENSG00000138095.18	LRPPRC	chr2_44035220_A_G_b38	5.3e-08	-0.086	Whole Blood
rs10174576	ENSG00000138095.18	LRPPRC	chr2_44035220_A_G_b38	4.5e-06	-0.29	Minor Salivary Gland
rs10174576	ENSG00000138095.18	LRPPRC	chr2_44035220_A_G_b38	1.2e-20	-0.32	Brain - Frontal Cortex (BA9)
rs10174576	ENSG00000138095.18	LRPPRC	chr2_44035220_A_G_b38	8.6e-23	-0.29	Testis
rs10174576	ENSG00000138095.18	LRPPRC	chr2_44035220_A_G_b38	4.2e-07	-0.19	Spleen
rs10174576	ENSG00000138095.18	LRPPRC	chr2_44035220_A_G_b38	3.3e-12	-0.28	Brain - Caudate (basal ganglia)
rs10174576	ENSG00000138095.18	LRPPRC	chr2_44035220_A_G_b38	2.6e-09	-0.32	Ovary
rs10174576	ENSG00000138095.18	LRPPRC	chr2_44035220_A_G_b38	4e-10	-0.18	Esophagus - Gastroesophageal Junction
rs10174576	ENSG00000138095.18	LRPPRC	chr2_44035220_A_G_b38	2.2e-26	-0.2	Muscle - Skeletal
rs10174576	ENSG00000138095.18	LRPPRC	chr2_44035220_A_G_b38	8.9e-23	-0.21	Adipose - Visceral (Omentum)
rs10174576	ENSG00000138095.18	LRPPRC	chr2_44035220_A_G_b38	3.9e-10	-0.16	Colon - Sigmoid
rs10174576	ENSG00000138095.18	LRPPRC	chr2_44035220_A_G_b38	3.3e-20	-0.18	Lung
rs10174576	ENSG00000138095.18	LRPPRC	chr2_44035220_A_G_b38	2.5e-12	-0.13	Heart - Left Ventricle
rs10174576	ENSG00000138095.18	LRPPRC	chr2_44035220_A_G_b38	8.1e-12	-0.18	Skin - Not Sun Exposed (Suprapubic)
rs10174576	ENSG00000138095.18	LRPPRC	chr2_44035220_A_G_b38	3.4e-35	-0.23	Cells - Cultured fibroblasts
rs10174576	ENSG00000138095.18	LRPPRC	chr2_44035220_A_G_b38	1.4e-09	-0.17	Stomach
rs10174576	ENSG00000138095.18	LRPPRC	chr2_44035220_A_G_b38	3.8e-14	-0.17	Esophagus - Muscularis
rs10174576	ENSG00000138095.18	LRPPRC	chr2_44035220_A_G_b38	2.4e-13	-0.19	Nerve - Tibial
rs10174576	ENSG00000138095.18	LRPPRC	chr2_44035220_A_G_b38	2.4e-25	-0.21	Artery - Tibial
rs10174576	ENSG00000138095.18	LRPPRC	chr2_44035220_A_G_b38	2.7e-06	-0.3	Uterus
rs10174576	ENSG00000138095.18	LRPPRC	chr2_44035220_A_G_b38	6e-08	-0.33	Brain - Amygdala
rs10174576	ENSG00000138095.18	LRPPRC	chr2_44035220_A_G_b38	3.7e-06	-0.27	Brain - Substantia nigra
rs10174576	ENSG00000138095.18	LRPPRC	chr2_44035220_A_G_b38	1.4e-10	-0.38	Brain - Spinal cord (cervical c-1)
rs10174576	ENSG00000138095.18	LRPPRC	chr2_44035220_A_G_b38	9.6e-30	-0.27	Thyroid
rs10174576	ENSG00000138095.18	LRPPRC	chr2_44035220_A_G_b38	8e-18	-0.22	Artery - Aorta
rs10174576	ENSG00000138095.18	LRPPRC	chr2_44035220_A_G_b38	3.2e-13	-0.31	Brain - Cortex
rs10174576	ENSG00000138095.18	LRPPRC	chr2_44035220_A_G_b38	2.7e-11	-0.52	Cells - EBV-transformed lymphocytes
rs10174576	ENSG00000138095.18	LRPPRC	chr2_44035220_A_G_b38	3.3e-10	-0.11	Heart - Atrial Appendage
rs10174701	ENSG00000138095.18	LRPPRC	chr2_44035304_A_G_b38	2.5e-07	-0.19	Spleen
rs10174701	ENSG00000138095.18	LRPPRC	chr2_44035304_A_G_b38	1e-17	-0.26	Brain - Nucleus accumbens (basal ganglia)
rs10174701	ENSG00000138095.18	LRPPRC	chr2_44035304_A_G_b38	6e-08	-0.33	Brain - Amygdala
rs10174701	ENSG00000138095.18	LRPPRC	chr2_44035304_A_G_b38	8.1e-26	-0.21	Esophagus - Mucosa
rs10174701	ENSG00000138095.18	LRPPRC	chr2_44035304_A_G_b38	5.5e-18	-0.22	Artery - Aorta
rs10174701	ENSG00000138095.18	LRPPRC	chr2_44035304_A_G_b38	5.5e-18	-0.23	Skin - Sun Exposed (Lower leg)
rs10174701	ENSG00000138095.18	LRPPRC	chr2_44035304_A_G_b38	8.3e-24	-0.22	Adipose - Visceral (Omentum)
rs10174701	ENSG00000138095.18	LRPPRC	chr2_44035304_A_G_b38	2.5e-12	-0.18	Skin - Not Sun Exposed (Suprapubic)
rs10174701	ENSG00000138095.18	LRPPRC	chr2_44035304_A_G_b38	2.6e-09	-0.32	Ovary
rs10174701	ENSG00000138095.18	LRPPRC	chr2_44035304_A_G_b38	7.6e-37	-0.23	Cells - Cultured fibroblasts
rs10174701	ENSG00000138095.18	LRPPRC	chr2_44035304_A_G_b38	9.7e-22	-0.32	Brain - Frontal Cortex (BA9)
rs10174701	ENSG00000138095.18	LRPPRC	chr2_44035304_A_G_b38	9e-11	-0.17	Adipose - Subcutaneous
rs10174701	ENSG00000138095.18	LRPPRC	chr2_44035304_A_G_b38	5.7e-17	-0.39	Brain - Putamen (basal ganglia)
rs10174701	ENSG00000138095.18	LRPPRC	chr2_44035304_A_G_b38	1.9e-08	-0.088	Whole Blood
rs10174701	ENSG00000138095.18	LRPPRC	chr2_44035304_A_G_b38	2e-14	-0.18	Esophagus - Muscularis
rs10174701	ENSG00000138095.18	LRPPRC	chr2_44035304_A_G_b38	3.3e-12	-0.28	Brain - Caudate (basal ganglia)
rs10174701	ENSG00000138095.18	LRPPRC	chr2_44035304_A_G_b38	6.1e-11	-0.24	Brain - Hypothalamus
rs10174701	ENSG00000138095.18	LRPPRC	chr2_44035304_A_G_b38	6.4e-30	-0.27	Thyroid
rs10174701	ENSG00000138095.18	LRPPRC	chr2_44035304_A_G_b38	4.1e-10	-0.21	Brain - Cerebellar Hemisphere
rs10174701	ENSG00000138095.18	LRPPRC	chr2_44035304_A_G_b38	2.9e-13	-0.31	Brain - Cortex
rs10174701	ENSG00000138095.18	LRPPRC	chr2_44035304_A_G_b38	3.7e-11	-0.21	Breast - Mammary Tissue
rs10174701	ENSG00000138095.18	LRPPRC	chr2_44035304_A_G_b38	4e-10	-0.18	Esophagus - Gastroesophageal Junction
rs10174701	ENSG00000138095.18	LRPPRC	chr2_44035304_A_G_b38	1.4e-10	-0.38	Brain - Spinal cord (cervical c-1)
rs10174701	ENSG00000138095.18	LRPPRC	chr2_44035304_A_G_b38	9.2e-06	-0.092	Colon - Transverse
rs10174701	ENSG00000138095.18	LRPPRC	chr2_44035304_A_G_b38	4.7e-10	-0.16	Colon - Sigmoid
rs10174701	ENSG00000138095.18	LRPPRC	chr2_44035304_A_G_b38	4.8e-14	-0.23	Pancreas
rs10174701	ENSG00000138095.18	LRPPRC	chr2_44035304_A_G_b38	2.2e-13	-0.19	Nerve - Tibial
rs10174701	ENSG00000138095.18	LRPPRC	chr2_44035304_A_G_b38	1.3e-25	-0.21	Artery - Tibial
rs10174701	ENSG00000138095.18	LRPPRC	chr2_44035304_A_G_b38	2.5e-09	-0.17	Stomach
rs10174701	ENSG00000138095.18	LRPPRC	chr2_44035304_A_G_b38	1.6e-05	-0.19	Adrenal Gland
rs10174701	ENSG00000138095.18	LRPPRC	chr2_44035304_A_G_b38	1.9e-18	-0.28	Brain - Cerebellum
rs10174701	ENSG00000138095.18	LRPPRC	chr2_44035304_A_G_b38	5.7e-06	-0.29	Uterus
rs10174701	ENSG00000138095.18	LRPPRC	chr2_44035304_A_G_b38	1.3e-22	-0.29	Testis
rs10174701	ENSG00000138095.18	LRPPRC	chr2_44035304_A_G_b38	2.7e-11	-0.52	Cells - EBV-transformed lymphocytes
rs10174701	ENSG00000138095.18	LRPPRC	chr2_44035304_A_G_b38	4.5e-26	-0.19	Muscle - Skeletal
rs10174701	ENSG00000138095.18	LRPPRC	chr2_44035304_A_G_b38	2.7e-10	-0.25	Brain - Anterior cingulate cortex (BA24)
rs10174701	ENSG00000138095.18	LRPPRC	chr2_44035304_A_G_b38	4.5e-06	-0.29	Minor Salivary Gland
rs10174701	ENSG00000138095.18	LRPPRC	chr2_44035304_A_G_b38	1.5e-08	-0.23	Brain - Hippocampus
rs10174701	ENSG00000138095.18	LRPPRC	chr2_44035304_A_G_b38	1.3e-10	-0.12	Heart - Atrial Appendage
rs10174701	ENSG00000138095.18	LRPPRC	chr2_44035304_A_G_b38	3.7e-06	-0.27	Brain - Substantia nigra
rs10174701	ENSG00000138095.18	LRPPRC	chr2_44035304_A_G_b38	5.3e-21	-0.19	Lung
rs10174701	ENSG00000138095.18	LRPPRC	chr2_44035304_A_G_b38	1.4e-12	-0.27	Pituitary
rs10174701	ENSG00000138095.18	LRPPRC	chr2_44035304_A_G_b38	4.6e-12	-0.13	Heart - Left Ventricle
rs10175281	ENSG00000138095.18	LRPPRC	chr2_43968133_G_C_b38	5.7e-12	-0.13	Muscle - Skeletal
rs10175281	ENSG00000138095.18	LRPPRC	chr2_43968133_G_C_b38	1.4e-06	-0.13	Colon - Sigmoid
rs10175281	ENSG00000138095.18	LRPPRC	chr2_43968133_G_C_b38	6.4e-22	-0.24	Thyroid
rs10175281	ENSG00000138095.18	LRPPRC	chr2_43968133_G_C_b38	1.9e-16	-0.18	Artery - Tibial
rs10175281	ENSG00000138095.18	LRPPRC	chr2_43968133_G_C_b38	9.3e-07	-0.34	Brain - Amygdala
rs10175281	ENSG00000138095.18	LRPPRC	chr2_43968133_G_C_b38	2.7e-11	-0.25	Brain - Frontal Cortex (BA9)
rs10175281	ENSG00000138095.18	LRPPRC	chr2_43968133_G_C_b38	7.6e-08	-0.22	Brain - Anterior cingulate cortex (BA24)
rs10175281	ENSG00000138095.18	LRPPRC	chr2_43968133_G_C_b38	4.5e-08	-0.14	Adipose - Subcutaneous
rs10175281	ENSG00000138095.18	LRPPRC	chr2_43968133_G_C_b38	8.8e-10	-0.17	Skin - Sun Exposed (Lower leg)
rs10175281	ENSG00000138095.18	LRPPRC	chr2_43968133_G_C_b38	7.7e-09	-0.24	Brain - Hippocampus
rs10175281	ENSG00000138095.18	LRPPRC	chr2_43968133_G_C_b38	3.4e-16	-0.17	Lung
rs10175281	ENSG00000138095.18	LRPPRC	chr2_43968133_G_C_b38	4.2e-14	-0.15	Cells - Cultured fibroblasts
rs10175281	ENSG00000138095.18	LRPPRC	chr2_43968133_G_C_b38	2.6e-11	-0.21	Brain - Nucleus accumbens (basal ganglia)
rs10175281	ENSG00000138095.18	LRPPRC	chr2_43968133_G_C_b38	1.5e-05	-0.26	Brain - Substantia nigra
rs10175281	ENSG00000138095.18	LRPPRC	chr2_43968133_G_C_b38	6.4e-07	-0.16	Breast - Mammary Tissue
rs10175281	ENSG00000138095.18	LRPPRC	chr2_43968133_G_C_b38	5.8e-24	-0.29	Testis
rs10175281	ENSG00000138095.18	LRPPRC	chr2_43968133_G_C_b38	2.7e-08	-0.16	Esophagus - Gastroesophageal Junction
rs10175281	ENSG00000138095.18	LRPPRC	chr2_43968133_G_C_b38	1.4e-09	-0.22	Brain - Cerebellar Hemisphere
rs10175281	ENSG00000138095.18	LRPPRC	chr2_43968133_G_C_b38	1.4e-07	-0.18	Pancreas
rs10175281	ENSG00000138095.18	LRPPRC	chr2_43968133_G_C_b38	5.3e-13	-0.15	Esophagus - Mucosa
rs10175281	ENSG00000138095.18	LRPPRC	chr2_43968133_G_C_b38	3.6e-05	-0.18	Adrenal Gland
rs10175281	ENSG00000138095.18	LRPPRC	chr2_43968133_G_C_b38	2.4e-14	-0.26	Brain - Cerebellum
rs10175281	ENSG00000138095.18	LRPPRC	chr2_43968133_G_C_b38	5.7e-08	-0.21	Brain - Hypothalamus
rs10175281	ENSG00000138095.18	LRPPRC	chr2_43968133_G_C_b38	7.7e-14	-0.17	Adipose - Visceral (Omentum)
rs10175281	ENSG00000138095.18	LRPPRC	chr2_43968133_G_C_b38	2.1e-11	-0.27	Brain - Caudate (basal ganglia)
rs10175281	ENSG00000138095.18	LRPPRC	chr2_43968133_G_C_b38	1.6e-08	-0.14	Esophagus - Muscularis
rs10175281	ENSG00000138095.18	LRPPRC	chr2_43968133_G_C_b38	1.2e-12	-0.3	Brain - Cortex
rs10175281	ENSG00000138095.18	LRPPRC	chr2_43968133_G_C_b38	8.9e-07	-0.13	Skin - Not Sun Exposed (Suprapubic)
rs10175281	ENSG00000138095.18	LRPPRC	chr2_43968133_G_C_b38	2e-14	-0.36	Brain - Putamen (basal ganglia)
rs10175281	ENSG00000138095.18	LRPPRC	chr2_43968133_G_C_b38	4.4e-05	-0.16	Spleen
rs10175281	ENSG00000138095.18	LRPPRC	chr2_43968133_G_C_b38	2.9e-09	-0.17	Artery - Aorta
rs10175281	ENSG00000138095.18	LRPPRC	chr2_43968133_G_C_b38	3.7e-16	-0.21	Nerve - Tibial
rs10175281	ENSG00000138095.18	LRPPRC	chr2_43968133_G_C_b38	5.6e-06	-0.13	Stomach
rs10175281	ENSG00000138095.18	LRPPRC	chr2_43968133_G_C_b38	1.5e-07	-0.2	Pituitary
rs1017607	ENSG00000197157.10	SND1	chr7_128174304_A_G_b38	0.00015	-0.095	Artery - Tibial
rs1017849	ENSG00000047188.15	YTHDC2	chr5_113732841_C_T_b38	0.00021	-0.075	Nerve - Tibial
rs1017849	ENSG00000047188.15	YTHDC2	chr5_113732841_C_T_b38	4.2e-07	-0.093	Whole Blood
rs1017849	ENSG00000047188.15	YTHDC2	chr5_113732841_C_T_b38	9.1e-05	-0.097	Skin - Not Sun Exposed (Suprapubic)
rs1017849	ENSG00000047188.15	YTHDC2	chr5_113732841_C_T_b38	4.5e-05	-0.11	Artery - Aorta
rs1017850	ENSG00000047188.15	YTHDC2	chr5_113736342_G_A_b38	4.3e-05	-0.16	Skin - Not Sun Exposed (Suprapubic)
rs1017850	ENSG00000047188.15	YTHDC2	chr5_113736342_G_A_b38	8e-06	-0.14	Whole Blood
rs10183032	ENSG00000138095.18	LRPPRC	chr2_43986472_T_A_b38	4.2e-08	-0.13	Esophagus - Muscularis
rs10183032	ENSG00000138095.18	LRPPRC	chr2_43986472_T_A_b38	2.6e-08	-0.15	Esophagus - Gastroesophageal Junction
rs10183032	ENSG00000138095.18	LRPPRC	chr2_43986472_T_A_b38	1.7e-11	-0.26	Brain - Caudate (basal ganglia)
rs10183032	ENSG00000138095.18	LRPPRC	chr2_43986472_T_A_b38	2.7e-06	-0.13	Skin - Not Sun Exposed (Suprapubic)
rs10183032	ENSG00000138095.18	LRPPRC	chr2_43986472_T_A_b38	2.1e-07	-0.2	Pituitary
rs10183032	ENSG00000138095.18	LRPPRC	chr2_43986472_T_A_b38	8.2e-15	-0.16	Lung
[truncated: 51,380 more rows]
